# Supplementary material for: Developmental function and state transitions of a gene expression oscillator in Caenorhabditis elegans
Source: Mol Syst Biol. 2020 Jul 20;16(7):e9498. doi: 10.15252/msb.20209498 (PMC7370751; doi:10.15252/msb.20209498)
Supplement: Supplementary file 3 — Dataset EV1 [file MSB-16-e9498-s003.xlsx]

## Sheet: Dataset EV1 WBidToGeneNames_Osc
WB_ID	GeneName	SequenceName	OscAmplitude	PeakPhase	Class
WBGene00000002	aat-1	F27C8.1	0.688755	277.799	Osc
WBGene00000003	aat-2	F07C3.7	0.863506	123.339	Osc
WBGene00000005	aat-4	T13A10.10	1.41604	276.301	Osc
WBGene00000006	aat-5	C55C2.5	0.552256	127.101	Osc
WBGene00000008	aat-7	F54D12.3	1.14096	163.936	Osc
WBGene00000009	aat-8	F28F9.4	1.05816	316.23	Osc
WBGene00000013	abf-2	C50F2.10	1.54465	301.831	Osc
WBGene00000015	abf-4	Y38H6C.22	0.834814	96.4979	Osc
WBGene00000016	abf-5	T22H6.5	2.51752	153.353	Osc
WBGene00000017	abf-6	T22H6.7	2.62919	153.18	Osc
WBGene00000020	abt-2	F12B6.1	0.563542	162.881	Osc
WBGene00000022	abt-4	Y39D8C.1	1.05332	95.5594	Osc
WBGene00000024	abu-1	AC3.3	1.21588	49.3262	Osc
WBGene00000027	abu-4	Y5H2A.3	1.1721	37.0967	Osc
WBGene00000029	abu-6	C03A7.7	1.66625	51.446	Osc
WBGene00000030	abu-7	C03A7.8	2.62183	54.6314	Osc
WBGene00000031	abu-8	C03A7.14	3.96439	58.129	Osc
WBGene00000033	abu-10	F35A5.3	3.87588	60.0893	Osc
WBGene00000034	abu-11	T01D1.6	3.94669	38.4856	Osc
WBGene00000035	ace-1	W09B12.1	0.594467	75.6894	Osc
WBGene00000038	ace-4	Y48B6A.7	1.45771	150.167	Osc
WBGene00000039	acn-1	C42D8.5	2.53642	262.929	Osc
WBGene00000040	aco-1	ZK455.1	0.535249	208.553	Osc
WBGene00000051	acr-12	R01E6.4	0.552715	107.324	Osc
WBGene00000061	lgc-11	F48E3.7	1.89135	118.905	Osc
WBGene00000068	acy-1	F17C8.1	0.631237	106.898	Osc
WBGene00000082	adt-1	C02B4.1	3.23928	0.0767982	Osc
WBGene00000083	adt-2	F08C6.1	1.05396	191.915	Osc
WBGene00000084	aex-1	D2030.10	0.767073	115.617	Osc
WBGene00000098	air-1	K07C11.2	0.575662	302.264	Osc
WBGene00000102	akt-1	C12D8.10	0.526888	301.221	Osc
WBGene00000109	alh-3	F36H1.6	0.566347	255.321	Osc
WBGene00000112	alh-6	F56D12.1	0.516147	161.49	Osc
WBGene00000115	alh-9	F01F1.6	0.78338	160.675	Osc
WBGene00000133	amt-1	C05E11.4	2.06814	137.871	Osc
WBGene00000136	amt-4	C05E11.5	1.58358	220.914	Osc
WBGene00000138	amx-2	B0019.1	1.36275	80.4804	Osc
WBGene00000174	aqp-6	C32C4.2	0.615841	21.1223	Osc
WBGene00000175	aqp-7	M02F4.8	0.729894	156.09	Osc
WBGene00000176	aqp-8	K02G10.7	1.4748	149.303	Osc
WBGene00000183	arf-3	F57H12.1	0.526747	281.458	Osc
WBGene00000190	arf-1.1	F45E4.1	1.12735	119.003	Osc
WBGene00000220	atf-2	K08F8.2	2.92726	260.54	Osc
WBGene00000225	atgp-2	C38C6.2	0.964221	158.34	Osc
WBGene00000233	avr-15	R11G10.1	1.11687	115.951	Osc
WBGene00000245	bca-1	T13C5.5	0.544636	123.617	Osc
WBGene00000246	bcc-1	M7.3	1.50197	156.208	Osc
WBGene00000251	bli-1	C09G5.6	0.919118	232.292	Osc
WBGene00000252	bli-2	F59E12.12	2.18581	262.374	Osc
WBGene00000255	bli-5	F45G2.5	1.90874	0.440971	Osc
WBGene00000268	bre-3	B0464.4	0.576247	88.3739	Osc
WBGene00000272	bro-1	F56A3.5	1.55746	220.003	Osc
WBGene00000273	brp-1	Y79H2A.1	0.576957	121.697	Osc
WBGene00000281	cah-3	K05G3.3	0.533363	156.905	Osc
WBGene00000282	cah-4	R01E6.3	0.532038	163.211	Osc
WBGene00000287	cal-3	M02B7.6	1.22076	196.052	Osc
WBGene00000302	cav-2	C56A3.7	0.788672	117.125	Osc
WBGene00000373	cyp-14A5	F08F3.7	2.10122	101.012	Osc
WBGene00000376	ccr-4	ZC518.3	0.641119	337.357	Osc
WBGene00000397	cdh-5	F08B4.2	2.5744	295.976	Osc
WBGene00000399	cdh-7	R05H10.6	3.32018	202.891	Osc
WBGene00000401	cdh-9	F59C12.1	1.05027	308.619	Osc
WBGene00000402	cdh-10	C45G7.5	2.55871	217.53	Osc
WBGene00000415	ced-1	Y47H9C.4	0.88527	183.376	Osc
WBGene00000422	ced-8	F08F1.5	1.06275	259.797	Osc
WBGene00000425	ced-11	ZK512.3	1.82619	16.5331	Osc
WBGene00000430	ceh-5	C16C2.1	0.751737	22.7497	Osc
WBGene00000438	ceh-14	F46C8.5	0.621436	85.8891	Osc
WBGene00000441	ceh-18	ZC64.3	0.584445	70.9434	Osc
WBGene00000446	ceh-23	ZK652.5	0.706419	231.474	Osc
WBGene00000480	cgp-1	Y38C9A.2	0.854728	104.496	Osc
WBGene00000493	che-14	F56H1.1	1.89623	283.808	Osc
WBGene00000497	chs-2	F48A11.1	2.73103	321.281	Osc
WBGene00000503	cht-1	C04F6.3	2.30452	287.304	Osc
WBGene00000512	ckb-2	B0285.9	1.41541	118.511	Osc
WBGene00000516	cki-1	T05A6.1	1.10895	74.8049	Osc
WBGene00000517	cki-2	T05A6.2	0.528982	78.0939	Osc
WBGene00000521	cky-1	C15C8.2	2.60982	243.312	Osc
WBGene00000522	clc-1	C09F12.1	1.04374	75.5039	Osc
WBGene00000523	clc-2	C01C10.1	1.00675	150.902	Osc
WBGene00000526	clc-5	C01C10.4	1.10861	158.096	Osc
WBGene00000528	clh-1	T27D12.2	0.856222	129.856	Osc
WBGene00000530	clh-3	E04F6.11	0.519448	132.5	Osc
WBGene00000535	cpi-1	K08B4.6	0.95032	96.2843	Osc
WBGene00000541	cln-3.3	ZC190.1	0.584275	220.909	Osc
WBGene00000542	clp-1	C06G4.2	0.633985	116.81	Osc
WBGene00000547	clp-7	Y77E11A.11	0.63306	282.471	Osc
WBGene00000556	cnc-2	R09B5.3	0.727223	220.775	Osc
WBGene00000557	cnc-3	R09B5.8	2.67228	259.681	Osc
WBGene00000558	cnc-4	R09B5.9	1.22799	58.3624	Osc
WBGene00000562	cng-1	F14H8.6	1.22035	118.934	Osc
WBGene00000565	cnt-1	Y17G7B.15	0.557287	325.145	Osc
WBGene00000599	col-10	B0222.8	1.73712	84.3605	Osc
WBGene00000601	col-12	F15H10.1	3.41831	57.86	Osc
WBGene00000602	col-13	F15H10.2	3.18256	65.4392	Osc
WBGene00000603	col-14	C46A5.3	3.63266	22.4534	Osc
WBGene00000606	col-17	F11G11.10	3.21479	319.928	Osc
WBGene00000609	col-20	F11G11.11	0.617109	357.056	Osc
WBGene00000610	col-33	F36A4.6	3.52644	354.376	Osc
WBGene00000611	col-34	F36A4.10	1.59339	357.558	Osc
WBGene00000615	col-38	F54C9.4	1.72445	299.268	Osc
WBGene00000616	col-39	C09G5.4	3.75927	92.9059	Osc
WBGene00000618	col-41	T10B10.1	3.51493	334.611	Osc
WBGene00000620	col-43	ZC513.8	2.84792	296.709	Osc
WBGene00000623	col-46	Y18H1A.13	2.91852	233.126	Osc
WBGene00000624	col-47	Y18H1A.12	3.03493	239.09	Osc
WBGene00000625	col-48	Y54E10BL.2	3.32285	3.34178	Osc
WBGene00000626	col-49	K09H9.3	1.85929	289.568	Osc
WBGene00000630	col-53	M01A12.1	0.590517	60.8444	Osc
WBGene00000631	col-54	F33D11.3	4.04771	8.68453	Osc
WBGene00000633	col-56	T08B2.2	1.38328	307.644	Osc
WBGene00000634	col-58	F26B1.4	2.93743	17.6224	Osc
WBGene00000637	col-61	C01H6.1	2.11947	23.1286	Osc
WBGene00000641	col-65	K08C9.4	3.41545	5.12793	Osc
WBGene00000644	col-68	C50D2.4	1.76236	12.9062	Osc
WBGene00000645	col-69	K01A2.7	2.11448	354.509	Osc
WBGene00000647	col-71	Y49F6B.10	1.21146	308.009	Osc
WBGene00000649	col-73	F11G11.12	3.21805	339.24	Osc
WBGene00000651	col-75	K03H9.2	2.00022	329.577	Osc
WBGene00000652	col-76	M110.1	1.16416	346.793	Osc
WBGene00000653	col-77	M195.1	3.85572	15.4567	Osc
WBGene00000655	col-79	C09G5.3	1.82686	291.861	Osc
WBGene00000656	col-80	C09G5.5	3.51187	153.134	Osc
WBGene00000657	col-81	F38A3.1	0.535181	271.45	Osc
WBGene00000658	col-83	F33A8.9	0.762329	23.6399	Osc
WBGene00000663	col-88	W05G11.3	0.964442	37.2743	Osc
WBGene00000664	col-89	F17C8.2	2.41206	3.53993	Osc
WBGene00000665	col-90	C29E4.1	3.27389	327.176	Osc
WBGene00000666	col-91	F09G8.6	3.43138	67.771	Osc
WBGene00000667	col-92	W05B2.6	2.70729	86.0422	Osc
WBGene00000668	col-93	W05B2.5	2.88206	101.854	Osc
WBGene00000669	col-94	W05B2.1	1.45384	69.844	Osc
WBGene00000672	col-97	ZK1010.7	3.50907	14.7417	Osc
WBGene00000673	col-98	F14F7.1	3.36898	162.412	Osc
WBGene00000675	col-101	K02D7.3	1.21913	158.415	Osc
WBGene00000677	col-103	F56B3.1	3.17862	159.359	Osc
WBGene00000678	col-104	F58F6.1	3.48573	21.6556	Osc
WBGene00000679	col-105	F58F6.2	1.69325	325.114	Osc
WBGene00000681	col-107	C34H4.4	2.86965	30.1357	Osc
WBGene00000683	col-109	Y38C1BA.3	3.45716	3.40178	Osc
WBGene00000684	col-110	F19C7.7	2.69587	267.178	Osc
WBGene00000685	col-111	F29B9.9	3.4805	330.048	Osc
WBGene00000687	col-113	C34D4.15	2.87732	17.7138	Osc
WBGene00000689	col-115	Y42H9B.1	3.76699	22.1268	Osc
WBGene00000692	col-118	T11B7.3	1.67288	49.469	Osc
WBGene00000694	col-120	Y11D7A.11	1.077	355.9	Osc
WBGene00000697	col-123	W08D2.6	1.44087	194.262	Osc
WBGene00000698	col-124	C24F3.6	0.765179	208.079	Osc
WBGene00000699	col-125	C29F4.1	1.68275	60.2196	Osc
WBGene00000702	col-128	F12F6.9	3.47556	231.034	Osc
WBGene00000704	col-130	F08G5.4	3.41561	50.0528	Osc
WBGene00000705	col-131	C39E9.3	3.37756	320.651	Osc
WBGene00000707	col-133	F52B11.4	3.15723	52.2721	Osc
WBGene00000711	col-138	C52D10.13	2.00198	324.276	Osc
WBGene00000712	col-139	F41F3.4	0.663607	2.27543	Osc
WBGene00000714	col-141	T15B7.5	2.75354	139.003	Osc
WBGene00000715	col-142	T15B7.4	3.3284	146.469	Osc
WBGene00000717	col-144	B0222.6	1.73688	75.4879	Osc
WBGene00000718	col-145	B0222.7	2.86664	28.4385	Osc
WBGene00000719	col-146	T06E4.6	3.91722	96.7667	Osc
WBGene00000720	col-147	T06E4.4	3.94177	140.803	Osc
WBGene00000722	col-149	B0024.1	4.00702	203.789	Osc
WBGene00000723	col-150	B0024.2	2.31162	71.1083	Osc
WBGene00000725	col-152	F32G8.5	0.893924	120.101	Osc
WBGene00000726	col-153	F17C11.3	2.81852	269.484	Osc
WBGene00000727	col-154	F55C10.2	1.94759	57.0976	Osc
WBGene00000728	col-155	F55C10.3	1.85269	43.645	Osc
WBGene00000729	col-156	F57B7.3	3.49478	6.41475	Osc
WBGene00000730	col-157	T11F9.9	3.24302	4.51034	Osc
WBGene00000731	col-158	D2023.7	1.71712	181.221	Osc
WBGene00000732	col-159	F57B1.3	2.80886	76.4326	Osc
WBGene00000733	col-160	F57B1.4	3.43525	110.455	Osc
WBGene00000734	col-161	C50B6.4	3.64014	42.9517	Osc
WBGene00000735	col-162	Y2H9A.3	3.63229	29.8671	Osc
WBGene00000739	col-166	T07H6.3	1.61363	80.5309	Osc
WBGene00000740	col-167	T10E10.2	1.48531	75.641	Osc
WBGene00000741	col-168	T10E10.1	1.50231	85.5778	Osc
WBGene00000742	col-169	T10E10.5	1.38273	85.4936	Osc
WBGene00000743	col-170	T10E10.6	1.38271	82.1573	Osc
WBGene00000745	col-172	F38B6.5	2.77072	317.659	Osc
WBGene00000746	col-173	F41C6.5	3.45068	326.895	Osc
WBGene00000747	col-174	F46C8.2	3.13832	3.07022	Osc
WBGene00000749	col-176	ZC373.7	2.26321	164.301	Osc
WBGene00000750	col-177	F59F3.2	1.19951	74.7577	Osc
WBGene00000753	col-180	C44C10.1	2.08085	54.6287	Osc
WBGene00000755	col-182	R09A8.4	3.48278	356.718	Osc
WBGene00000759	col-186	E03G2.4	1.49169	22.9515	Osc
WBGene00000760	col-187	C30F2.1	1.52926	28.1818	Osc
WBGene00000776	cpl-1	T03E6.7	1.63831	294.203	Osc
WBGene00000777	cpn-1	F43G9.9	0.645249	143.234	Osc
WBGene00000778	cpn-2	D1069.2	2.34268	280.687	Osc
WBGene00000781	cpr-1	C52E4.1	1.65362	234.674	Osc
WBGene00000783	cpr-3	T10H4.12	1.17048	111.292	Osc
WBGene00000784	cpr-4	F44C4.3	1.33464	209.045	Osc
WBGene00000785	cpr-5	W07B8.5	1.12616	211.147	Osc
WBGene00000786	cpr-6	C25B8.3	2.074	309.176	Osc
WBGene00000788	cpz-1	F32B5.8	2.36677	309.338	Osc
WBGene00000792	crb-1	F11C7.4	1.44377	306.861	Osc
WBGene00000793	crh-1	Y41C4A.4	0.580583	69.2713	Osc
WBGene00000797	crn-4	AH9.2	1.19959	84.8748	Osc
WBGene00000835	cuc-1	ZK652.11	0.789699	350.468	Osc
WBGene00000841	cul-6	K08E7.7	0.997761	97.8654	Osc
WBGene00000853	cut-6	M142.2	1.87055	290.677	Osc
WBGene00000870	cyd-1	Y38F1A.5	0.583341	197.298	Osc
WBGene00000882	cyn-6	F42G9.2	1.57777	200.816	Osc
WBGene00000893	cyn-17	ZC250.1	3.2816	311.218	Osc
WBGene00000894	dab-1	M110.5	1.10753	4.72914	Osc
WBGene00000895	dac-1	B0412.1	0.873178	87.2891	Osc
WBGene00000902	daf-6	F31F6.5	2.25045	283.591	Osc
WBGene00000928	dao-2	M03A1.7	3.49471	235.494	Osc
WBGene00000929	dao-3	K07E3.3	1.06	333.099	Osc
WBGene00000930	dao-4	ZC373.6	1.35416	318.086	Osc
WBGene00000932	dao-6	T05G5.12	2.76993	18.0072	Osc
WBGene00000934	dat-1	T23G5.5	0.641271	94.0944	Osc
WBGene00000952	del-1	E02H4.1	0.500375	214.311	Osc
WBGene00000953	del-2	F58G6.6	0.673514	317.214	Osc
WBGene00000968	dhs-4	T05F1.10	1.20742	143.139	Osc
WBGene00000969	dhs-5	F56D1.5	1.30171	190.048	Osc
WBGene00000971	dhs-7	E04F6.7	1.0144	302.558	Osc
WBGene00000972	dhs-8	K10H10.3	1.7891	197.065	Osc
WBGene00000978	dhs-15	R05D8.10	1.39875	175.573	Osc
WBGene00000979	dhs-16	C10F3.2	1.76101	219.252	Osc
WBGene00000980	dhs-17	F29G9.6	0.509752	129.958	Osc
WBGene00000981	dhs-18	C45B11.3	0.776928	116.049	Osc
WBGene00000982	dhs-19	T11F9.11	1.03547	150.449	Osc
WBGene00000983	dhs-20	F35B12.2	0.781665	219.176	Osc
WBGene00000984	dhs-21	R11D1.11	0.510266	39.8479	Osc
WBGene00000988	dhs-25	F09E10.3	0.863188	139.218	Osc
WBGene00000990	dhs-27	C04F6.5	2.12369	185.434	Osc
WBGene00000992	dhs-29	F27D9.6	1.35721	213.634	Osc
WBGene00000995	die-1	C18D1.1	0.725193	283.904	Osc
WBGene00001045	dnj-27	Y47H9C.5	1.20275	231.791	Osc
WBGene00001054	dpf-1	T23F1.7	0.603774	356.122	Osc
WBGene00001055	dpf-2	C27C12.7	1.04313	101.957	Osc
WBGene00001059	dpf-6	F44B9.1	2.6333	264.67	Osc
WBGene00001063	dpy-1	M01E10.2	3.43136	354.76	Osc
WBGene00001064	dpy-2	T14B4.6	3.68887	233.623	Osc
WBGene00001065	dpy-3	EGAP7.1	3.83219	237.379	Osc
WBGene00001066	dpy-4	Y41E3.2	3.14059	325.619	Osc
WBGene00001067	dpy-5	F27C1.8	3.10986	327.816	Osc
WBGene00001068	dpy-6	F16F9.2	3.75179	165.592	Osc
WBGene00001069	dpy-7	F46C8.6	3.53578	232.388	Osc
WBGene00001070	dpy-8	C31H2.2	3.95173	248.503	Osc
WBGene00001071	dpy-9	T21D12.2	3.57399	227.537	Osc
WBGene00001072	dpy-10	T14B4.7	3.69414	228.594	Osc
WBGene00001073	dpy-11	F46E10.9	1.31352	265.298	Osc
WBGene00001074	dpy-13	F30B5.1	3.1498	327.825	Osc
WBGene00001075	dpy-14	H27M09.4	0.556486	213.168	Osc
WBGene00001077	dpy-18	Y47D3B.10	0.678399	264.858	Osc
WBGene00001078	dpy-19	F22B7.10	0.897744	196.604	Osc
WBGene00001079	dpy-20	T22B3.1	1.65663	257.557	Osc
WBGene00001089	dre-1	K04A8.6	1.05324	230.928	Osc
WBGene00001105	dsl-3	Y41D4B.10	0.547423	57.569	Osc
WBGene00001107	dsl-5	F58B3.8	1.41595	154.72	Osc
WBGene00001109	dsl-7	F15B9.9	1.23083	20.1811	Osc
WBGene00001133	eat-2	Y48B6A.4	1.48035	112.914	Osc
WBGene00001136	eat-5	F13G3.8	0.914611	123.632	Osc
WBGene00001148	eat-20	H30A04.1	1.4018	299.17	Osc
WBGene00001150	ech-1	C29F3.1	0.904287	324.405	Osc
WBGene00001156	ech-7	Y105E8A.4	0.551418	219.92	Osc
WBGene00001158	ech-9	F01G10.3	1.05506	185.741	Osc
WBGene00001159	eff-1	C26D10.5	1.28945	211.251	Osc
WBGene00001186	egl-18	F55A8.1	0.737363	184.916	Osc
WBGene00001193	egl-26	C23H3.1	0.777075	29.6148	Osc
WBGene00001240	elo-2	F11E6.5	0.561944	181.494	Osc
WBGene00001241	elo-3	D2024.3	0.600126	310.72	Osc
WBGene00001242	elo-4	C40H1.4	2.78977	274.024	Osc
WBGene00001247	elo-9	Y53F4B.2	0.595314	16.9095	Osc
WBGene00001249	elt-1	W09C2.1	0.720295	147.782	Osc
WBGene00001251	elt-3	K02B9.4	1.19394	156.195	Osc
WBGene00001253	elt-6	F52C12.5	0.655509	174.798	Osc
WBGene00001329	epn-1	T04C10.2	0.567272	309.881	Osc
WBGene00001331	erd-2	F09B9.3	0.539363	263.646	Osc
WBGene00001345	fos-1	F29G9.4	0.666163	74.3238	Osc
WBGene00001389	far-5	F15B9.3	1.74412	176.778	Osc
WBGene00001391	far-7	K01A2.2	1.20673	171.358	Osc
WBGene00001394	fat-2	W02A2.1	0.531499	189.088	Osc
WBGene00001395	fat-3	W08D2.4	0.972872	202.005	Osc
WBGene00001396	fat-4	T13F2.1	0.781157	204.089	Osc
WBGene00001397	fat-5	W06D12.3	0.915612	288.049	Osc
WBGene00001399	fat-7	F10D2.9	1.34041	248.902	Osc
WBGene00001403	fbl-1	F56H11.1	0.836511	77.9792	Osc
WBGene00001410	feh-1	Y54F10AM.2	1.58049	55.8646	Osc
WBGene00001414	fer-1	F43G9.6	0.754795	62.0753	Osc
WBGene00001428	fkb-3	C05C8.3	1.47932	294.775	Osc
WBGene00001429	fkb-4	ZC455.10	1.19466	348.396	Osc
WBGene00001430	fkb-5	C50F2.6	2.1959	243.656	Osc
WBGene00001432	fkb-7	B0511.1	1.73841	209.101	Osc
WBGene00001439	fkh-7	F26D12.1	0.699239	166.987	Osc
WBGene00001441	fkh-9	K03C7.2	0.642439	38.7048	Osc
WBGene00001476	fmo-1	K08C7.2	1.20249	33.1519	Osc
WBGene00001478	fmo-3	Y39A1A.19	1.70552	110.364	Osc
WBGene00001479	fmo-4	F53F4.5	2.15222	223.338	Osc
WBGene00001489	frm-2	T04C9.6	0.579836	339.117	Osc
WBGene00001492	frm-5	Y38C1AB.8	0.549968	195.798	Osc
WBGene00001496	frm-10	F25H9.5	0.608304	89.8373	Osc
WBGene00001500	ftn-1	C54F6.14	2.09874	286.222	Osc
WBGene00001501	ftn-2	D1037.3	0.55976	236.618	Osc
WBGene00001522	gbh-1	D2089.5	0.955381	274.668	Osc
WBGene00001523	gbh-2	M05D6.7	0.521407	238.841	Osc
WBGene00001547	gcy-22	T03D8.5	0.815007	312.968	Osc
WBGene00001564	gei-7	C05E4.9	0.576188	2.81343	Osc
WBGene00001570	gei-13	F58A4.11	1.40198	254.883	Osc
WBGene00001575	gei-18	Y37A1B.15	0.66756	274.048	Osc
WBGene00001577	gem-4	T12A7.1	1.4525	65.743	Osc
WBGene00001578	ges-1	R12A1.4	0.593627	318.666	Osc
WBGene00001592	glc-2	F25F8.2	1.353	162.945	Osc
WBGene00001602	gln-1	C45B2.5	0.596233	134.247	Osc
WBGene00001604	gln-3	Y105C5B.28	0.572652	250.314	Osc
WBGene00001608		R07B1.8	1.65146	65.4711	Osc
WBGene00001615	glr-4	C06A8.9	0.596063	96.7548	Osc
WBGene00001620	glt-1	C12D12.2	0.86296	163.29	Osc
WBGene00001623	glt-5	Y53C12A.2	0.788642	15.1057	Osc
WBGene00001629	gly-4	Y116F11B.12	0.758845	106.328	Osc
WBGene00001631	gly-6	H38K22.5	0.927883	205.066	Osc
WBGene00001633	gly-8	Y66A7A.6	0.820646	280.651	Osc
WBGene00001636	gly-11	Y75B8A.9	1.31131	220.095	Osc
WBGene00001638	gly-13	B0416.6	0.513913	112.023	Osc
WBGene00001666	gpa-4	T07A9.7	0.775935	43.5026	Osc
WBGene00001690	grd-1	R08B4.1	3.02565	279.015	Osc
WBGene00001691	grd-2	F46B3.5	3.5554	305.641	Osc
WBGene00001692	grd-3	W05E7.1	2.39901	110.713	Osc
WBGene00001693	grd-4	T01B10.1	0.636201	55.1243	Osc
WBGene00001694	grd-5	F41E6.2	2.30506	2.71134	Osc
WBGene00001695	grd-6	T18H9.1	4.06423	34.6243	Osc
WBGene00001699	grd-10	F09D12.1	2.60632	101.096	Osc
WBGene00001700	grd-11	K02E2.2	2.4821	350.769	Osc
WBGene00001701	grd-12	F02D8.2	2.55296	338.393	Osc
WBGene00001702	grd-13	W05E7.3	2.68845	88.6961	Osc
WBGene00001703	grd-14	T01B10.2	3.67734	17.8364	Osc
WBGene00001704	grd-15	Y87G2A.15	1.95663	12.3616	Osc
WBGene00001705	grd-16	Y69A2AL.1	0.78019	241.45	Osc
WBGene00001707	grh-1	Y48G8AR.1	1.88252	269.189	Osc
WBGene00001710	grl-1	C24G6.7	3.02261	31.8491	Osc
WBGene00001711	grl-2	T16G1.8	2.34342	288.192	Osc
WBGene00001713	grl-4	F42C5.7	3.88271	71.3287	Osc
WBGene00001714	grl-5	Y47D7A.5	4.07633	311.943	Osc
WBGene00001715	grl-6	K10C2.5	3.11884	48.0648	Osc
WBGene00001716	grl-7	T02E9.2	3.93895	303.169	Osc
WBGene00001719	grl-10	C26F1.5	2.7219	276.456	Osc
WBGene00001721	grl-12	F28A12.2	1.64167	278.857	Osc
WBGene00001722	grl-13	F32D1.4	1.18672	56.5348	Osc
WBGene00001723	grl-14	T03D8.4	1.60914	294.351	Osc
WBGene00001724	grl-15	Y75B8A.20	3.77959	294.578	Osc
WBGene00001725	grl-16	Y65B4BR.6	3.98899	5.66626	Osc
WBGene00001727	grl-18	T05C3.4	1.77132	313.375	Osc
WBGene00001730	grl-21	ZC168.5	3.98742	96.5777	Osc
WBGene00001731	grl-22	W03A5.3	0.697579	327.005	Osc
WBGene00001733	grl-24	F11E6.2	2.8052	232.328	Osc
WBGene00001736	grl-27	F40C5.3	1.53972	12.8733	Osc
WBGene00001750	gst-2	K08F4.6	1.02185	159.783	Osc
WBGene00001757	gst-9	R05F9.5	1.49771	98.2537	Osc
WBGene00001758	gst-10	Y45G12C.2	0.712733	333.72	Osc
WBGene00001760	gst-12	F37B1.2	2.05113	194.991	Osc
WBGene00001762	gst-14	F37B1.3	2.02645	149.731	Osc
WBGene00001763	gst-15	F37B1.4	0.952839	146.622	Osc
WBGene00001768	gst-20	Y48E1B.10	1.12833	148.804	Osc
WBGene00001769	gst-21	ZK697.6	0.514887	272.688	Osc
WBGene00001770	gst-22	F21H7.1	1.2642	86.8218	Osc
WBGene00001772	gst-24	F37B1.1	1.48323	163.085	Osc
WBGene00001779	gst-31	Y53F4B.35	0.551297	184.854	Osc
WBGene00001783	gst-35	Y1H11.2	0.553129	321.157	Osc
WBGene00001786	gst-38	F35E8.8	1.22039	127.133	Osc
WBGene00001789	gst-41	R13D7.7	2.42312	138.023	Osc
WBGene00001795	gtl-1	C05C12.3	0.770714	105.442	Osc
WBGene00001796	gtl-2	F54D1.5	0.596824	140.306	Osc
WBGene00001817	haf-7	Y50E8A.16	0.759112	120.62	Osc
WBGene00001820	ham-1	F53B2.6	1.23736	108.989	Osc
WBGene00001821	ham-2	C07A12.1	1.6199	124.896	Osc
WBGene00001839	hdl-1	ZK829.2	0.530268	14.5507	Osc
WBGene00001852	hil-1	C30G7.1	1.16625	159.509	Osc
WBGene00001875	his-1	T10C6.14	0.548189	302.657	Osc
WBGene00001877	his-3	T10C6.12	0.911612	291.913	Osc
WBGene00001878	his-4	T10C6.11	1.01959	282.313	Osc
WBGene00001905	his-31	F17E9.12	0.549844	229.423	Osc
WBGene00001912	his-38	K03A1.6	0.556722	300.893	Osc
WBGene00001933	his-59	F55G1.2	1.08991	289.122	Osc
WBGene00001934	his-60	F55G1.11	0.89291	277.249	Osc
WBGene00001935	his-61	F55G1.10	0.647559	254.732	Osc
WBGene00001936	his-62	F55G1.3	0.798364	256.808	Osc
WBGene00001952	hlh-6	T15H9.3	0.705814	255.259	Osc
WBGene00001962	hlh-19	F57C12.3	1.05403	341.097	Osc
WBGene00001983	hoe-1	E04A4.4	1.0744	116.493	Osc
WBGene00001984	hog-1	W06B11.4	1.46182	322.227	Osc
WBGene00002008	hsp-4	F43E2.8	0.748117	90.1436	Osc
WBGene00002011	hsp-12.2	C14B9.1	0.551206	148.483	Osc
WBGene00002016	hsp-16.2	Y46H3A.3	0.946257	234.774	Osc
WBGene00002018	hsp-16.41	Y46H3A.2	0.911517	226.467	Osc
WBGene00002021	hsp-17	F52E1.7	0.575178	204.573	Osc
WBGene00002024	hsp-43	C14F11.5	1.50439	142.968	Osc
WBGene00002036	hum-2	F36D4.3	0.781163	338.884	Osc
WBGene00002037	hum-4	F46C3.3	0.718774	289.705	Osc
WBGene00002039	hum-6	T10H10.1	0.991244	235.851	Osc
WBGene00002043	hyl-1	C09G4.1	1.08419	37.4595	Osc
WBGene00002050	ifa-1	F38B2.1	0.928444	117.342	Osc
WBGene00002051	ifa-3	F52E10.5	1.59026	260.904	Osc
WBGene00002053	ifb-1	F10C1.2	0.659245	169.868	Osc
WBGene00002054	ifb-2	F10C1.7	0.751679	85.6496	Osc
WBGene00002056	ifc-2	M6.1	0.788737	105.183	Osc
WBGene00002057	ifd-1	R04E5.10	0.62944	59.3842	Osc
WBGene00002058	ifd-2	F25E2.4	1.03639	30.4677	Osc
WBGene00002073	ima-2	F26B1.3	0.576375	286.239	Osc
WBGene00002087	ins-4	ZK75.1	1.60158	178.258	Osc
WBGene00002088	ins-5	ZK84.3	0.935651	180.198	Osc
WBGene00002095	ins-12	C17C3.19	1.26409	21.6638	Osc
WBGene00002096	ins-13	C17C3.18	2.10329	130.386	Osc
WBGene00002116	ins-33	W09C5.4	0.660403	194.906	Osc
WBGene00002124	inx-2	F08G12.10	1.55831	116.648	Osc
WBGene00002125	inx-3	F22F4.2	0.987837	112.241	Osc
WBGene00002127	inx-5	R09F10.4	0.662166	152.955	Osc
WBGene00002128	inx-6	C36H8.2	0.923492	168.117	Osc
WBGene00002133	inx-11	W04D2.3	0.773245	114.7	Osc
WBGene00002134	inx-12	ZK770.3	0.624965	160.313	Osc
WBGene00002135	inx-13	Y8G1A.2	0.634774	164.171	Osc
WBGene00002139	inx-17	R12E2.4	0.513742	54.4738	Osc
WBGene00002142	inx-20	T23H4.1	0.750702	11.0559	Osc
WBGene00002188	kgb-2	ZC416.4	1.22135	89.3022	Osc
WBGene00002195	kin-9	F08F1.1	1.42615	104.726	Osc
WBGene00002198	kin-14	F22D6.1	0.978041	224.518	Osc
WBGene00002199	kin-15	M176.6	2.51573	105.962	Osc
WBGene00002200	kin-16	M176.7	2.13212	131.416	Osc
WBGene00002203	kin-20	F46F2.2	0.877475	4.825	Osc
WBGene00002205	kin-23	W04G5.6	0.935582	165.033	Osc
WBGene00002207	kin-25	B0302.1	0.613035	22.6924	Osc
WBGene00002211	kin-30	M01B2.1	0.936979	144.636	Osc
WBGene00002218	klp-6	R144.1	0.845316	113.444	Osc
WBGene00002220	klp-8	C15C7.2	0.620822	347.342	Osc
WBGene00002248	lam-3	T22A3.8	1.16575	195.481	Osc
WBGene00002252	lat-2	B0286.2	0.987045	12.6247	Osc
WBGene00002257	lbp-5	W02D3.7	0.716652	83.6493	Osc
WBGene00002259	lbp-7	T22G5.2	0.862667	29.7976	Osc
WBGene00002265	lec-2	F52H3.7	0.997745	98.9234	Osc
WBGene00002266	lec-3	ZK892.1	1.21805	74.8797	Osc
WBGene00002267	lec-4	C44F1.3	0.906027	144.81	Osc
WBGene00002270	lec-7	R07B1.2	1.12142	124.289	Osc
WBGene00002271	lec-8	R07B1.10	0.560626	136.635	Osc
WBGene00002272	lec-9	C16H3.2	0.58983	124.018	Osc
WBGene00002273	lec-10	W01A11.4	0.520015	111.283	Osc
WBGene00002274	lec-11	F38A5.3	1.42845	86.6899	Osc
WBGene00002299	let-23	ZK1067.1	0.546004	90.8361	Osc
WBGene00002348	let-75	R06C7.10	1.17963	127.8	Osc
WBGene00002393	lpr-1	Y65B4BR.2	2.55072	227.882	Osc
WBGene00002827	let-653	C29E6.1	2.62337	184.185	Osc
WBGene00002915	let-805	H19M22.2	0.528234	166.321	Osc
WBGene00002980	lgg-1	C32D5.9	0.924645	60.0701	Osc
WBGene00002983	lgx-1	C54G7.3	3.0741	318.249	Osc
WBGene00002992	lin-3	F36H1.4	0.838349	114.6	Osc
WBGene00003003	lin-14	T25C12.1	0.502119	89.8039	Osc
WBGene00003008	lin-22	Y54G2A.1	0.743113	132.804	Osc
WBGene00003012	lin-26	F18A1.2	0.590679	239.536	Osc
WBGene00003015	lin-29	W03C9.4	1.13185	240.581	Osc
WBGene00003019	lin-33	H32C10.2	0.919615	158.438	Osc
WBGene00003031	lin-46	R186.4	0.723888	13.6737	Osc
WBGene00003033	lin-48	F34D10.5	0.687926	29.5302	Osc
WBGene00003048	lit-1	W06F12.1	0.722653	277.27	Osc
WBGene00003055	lon-1	F48E8.1	0.654703	251.866	Osc
WBGene00003057	lon-3	ZK836.1	3.71765	284.339	Osc
WBGene00003071	lrp-1	F29D11.1	1.50639	255.557	Osc
WBGene00003072	lrp-2	T21E3.3	0.562482	118.689	Osc
WBGene00003075	lrx-1	T04H1.6	3.0435	333.977	Osc
WBGene00003089	ltd-1	K02C4.4	0.999048	331.83	Osc
WBGene00003091	lys-2	Y22F5A.5	0.792141	101.268	Osc
WBGene00003092	lys-3	Y22F5A.6	0.522708	19.5014	Osc
WBGene00003093	lys-4	F58B3.1	1.22238	268.728	Osc
WBGene00003095	lys-6	F58B3.3	0.505416	307.346	Osc
WBGene00003104	mab-7	ZC13.4	3.48139	332.717	Osc
WBGene00003107	mab-10	R166.1	1.84344	215.921	Osc
WBGene00003112	mab-21	F35G12.6	0.897012	173.534	Osc
WBGene00003144	max-2	Y38F1A.10	0.777699	19.743	Osc
WBGene00003150	mbk-2	F49E11.1	0.57156	16.0781	Osc
WBGene00003214	mel-32	C05D11.11	0.772001	268.173	Osc
WBGene00003233	mgl-2	F45H11.4	0.913984	155.63	Osc
WBGene00003237	mif-4	Y73B6BL.13	1.01655	162.807	Osc
WBGene00003248	mig-17	F57B7.4	0.698191	332.211	Osc
WBGene00003387	mod-5	Y54E10BR.7	0.594707	213.151	Osc
WBGene00003388	moe-3	F32A11.6	2.57198	320.065	Osc
WBGene00003407	mrp-1	F57C12.5	0.620387	135.161	Osc
WBGene00003408	mrp-2	F57C12.4	0.625363	145.488	Osc
WBGene00003410	mrp-4	F21G4.2	1.00354	184.86	Osc
WBGene00003423	msi-1	R10E9.1	0.5312	107.693	Osc
WBGene00003473	mtl-1	K11G9.6	0.711724	318.361	Osc
WBGene00003474	mtl-2	T08G5.10	0.659933	346.526	Osc
WBGene00003482	mua-3	K08E5.3	1.84263	216.552	Osc
WBGene00003485	mua-6	W10G6.3	1.31095	231.184	Osc
WBGene00003497	mup-4	K07D8.1	2.44384	18.4224	Osc
WBGene00003514	myo-2	T18D3.4	1.01505	116.51	Osc
WBGene00003517	nac-1	F31F6.6	1.70117	129.968	Osc
WBGene00003518	nac-2	R107.1	1.08826	343.008	Osc
WBGene00003519	nac-3	K08E5.2	0.619419	106.995	Osc
WBGene00003520	nas-1	F45G2.1	3.48552	54.5978	Osc
WBGene00003522	nas-3	K06A4.1	1.56739	203.884	Osc
WBGene00003523	nas-4	C05D11.6	1.73734	238.165	Osc
WBGene00003524	nas-5	T23H4.3	1.80287	97.1142	Osc
WBGene00003525	nas-6	4R79.1	2.93838	335.203	Osc
WBGene00003526	nas-7	C07D10.4	3.27341	16.3192	Osc
WBGene00003527	nas-8	C34D4.9	2.85322	12.4311	Osc
WBGene00003528	nas-9	C37H5.9	3.01121	124.627	Osc
WBGene00003530	nas-11	K11G12.1	0.890651	158.564	Osc
WBGene00003531	nas-12	C24F3.3	2.93255	1.2698	Osc
WBGene00003532	nas-13	F39D8.4	2.66848	358.9	Osc
WBGene00003533	nas-14	F09E8.6	3.76492	333.822	Osc
WBGene00003534	nas-15	T04G9.2	3.55621	315.325	Osc
WBGene00003542	nas-23	R10H1.5	3.77669	14.7748	Osc
WBGene00003544	nas-25	F46C5.3	2.04278	115.659	Osc
WBGene00003545	nas-27	T23F4.4	1.90271	34.1092	Osc
WBGene00003547	nas-29	F58A6.4	2.40671	339.107	Osc
WBGene00003548	nas-30	Y95B8A.1	3.48093	38.7235	Osc
WBGene00003549	nas-31	F58B4.1	0.560347	106.07	Osc
WBGene00003551	nas-33	K04E7.3	1.38034	114.248	Osc
WBGene00003552	nas-36	C26C6.3	2.72922	355.039	Osc
WBGene00003553	nas-37	C17G1.6	2.89974	256.096	Osc
WBGene00003554	nas-38	F57C12.1	2.61038	35.7146	Osc
WBGene00003561	ncr-1	F02E8.6	0.572185	48.5899	Osc
WBGene00003562	ncr-2	F09G8.4	0.846423	91.05	Osc
WBGene00003566	ncx-1	Y113G7A.4	0.943704	177.565	Osc
WBGene00003567	ncx-2	C10G8.5	1.04666	145.02	Osc
WBGene00003568	ncx-3	ZC168.1	0.859246	147.118	Osc
WBGene00003569	ncx-4	F35C12.2	0.566553	127.123	Osc
WBGene00003571	ncx-6	C07A9.4	0.577165	180.193	Osc
WBGene00003573	ncx-8	C13D9.7	2.65762	170.522	Osc
WBGene00003575	ncx-10	Y97E10B.7	1.93668	108.015	Osc
WBGene00003588	nex-1	ZC155.1	0.755936	149.04	Osc
WBGene00003589	nex-2	T07C4.9	0.512503	112.753	Osc
WBGene00003590	nex-3	C28A5.3	0.753559	76.2516	Osc
WBGene00003593	nfm-1	F42A10.2	0.565384	76.4473	Osc
WBGene00003604	nhr-5	Y73F8A.21	0.760934	113.37	Osc
WBGene00003606	nhr-7	F54D1.4	1.57229	120.715	Osc
WBGene00003618	nhr-19	E02H1.7	0.610958	158.383	Osc
WBGene00003622	nhr-23	C01H6.5	2.10545	178.113	Osc
WBGene00003623	nhr-25	F11C1.6	0.821983	0.502616	Osc
WBGene00003627	nhr-34	F58G6.5	0.683665	128.394	Osc
WBGene00003635	nhr-45	F16H11.5	0.589026	73.7527	Osc
WBGene00003640	nhr-50	C06C6.5	0.888325	61.2228	Osc
WBGene00003643	nhr-53	K06B4.11	1.16138	69.3105	Osc
WBGene00003644	nhr-54	F36D3.2	0.509765	52.8828	Osc
WBGene00003647	nhr-57	T05B4.2	0.590175	248.749	Osc
WBGene00003653	nhr-63	C06C6.4	1.10171	51.1961	Osc
WBGene00003655	nhr-65	Y17D7A.3	0.539445	129.609	Osc
WBGene00003664	nhr-74	C27C7.3	1.8059	222.018	Osc
WBGene00003674	nhr-84	T06C12.7	1.11565	74.065	Osc
WBGene00003681	nhr-91	Y15E3A.1	1.58947	192.682	Osc
WBGene00003687	nhr-97	H27C11.1	0.744325	188.199	Osc
WBGene00003692	nhr-102	T06C12.6	0.705234	67.8486	Osc
WBGene00003697	nhr-107	C33G8.11	0.62534	90.3088	Osc
WBGene00003700	nhr-110	Y46H3D.5	0.619817	124.38	Osc
WBGene00003702	nhr-112	Y70C5C.6	0.820422	115.323	Osc
WBGene00003703	nhr-113	ZK1025.9	1.92896	236.883	Osc
WBGene00003704	nhr-114	Y45G5AM.1	0.509992	259.952	Osc
WBGene00003705	nhr-115	T27B7.4	0.681807	75.9263	Osc
WBGene00003707	nhr-117	F16B4.12	0.629925	118.707	Osc
WBGene00003710	nhr-120	C25B8.6	0.584575	76.6052	Osc
WBGene00003717	nhr-127	T13F3.3	1.68606	47.2682	Osc
WBGene00003721	nhr-131	T01G6.2	0.521203	150.105	Osc
WBGene00003729	nhx-1	B0395.1	1.14851	132.817	Osc
WBGene00003731	nhx-3	C54F6.13	1.01326	92.3501	Osc
WBGene00003736	nhx-9	ZK822.3	0.78151	330.518	Osc
WBGene00003738	nid-1	F54F3.1	0.514573	328.226	Osc
WBGene00003742	nlp-4	F59C6.6	0.963321	220.777	Osc
WBGene00003754	nlp-16	T13A10.5	0.782074	166.488	Osc
WBGene00003762	nlp-24	F35B12.7	1.81562	100.173	Osc
WBGene00003763	nlp-25	Y43F8C.1	2.14762	57.6937	Osc
WBGene00003764	nlp-26	Y43F8C.2	2.76502	137.841	Osc
WBGene00003765	nlp-27	B0213.2	2.75682	137.576	Osc
WBGene00003766	nlp-28	B0213.3	1.85202	143.243	Osc
WBGene00003767	nlp-29	B0213.4	1.54858	112.067	Osc
WBGene00003768	nlp-30	B0213.5	0.89634	19.6052	Osc
WBGene00003771	nlp-33	T19C4.7	1.27281	21.7061	Osc
WBGene00003776	nmy-1	F52B10.1	0.716021	298.316	Osc
WBGene00003778	nnt-1	C15H9.1	1.02227	11.1882	Osc
WBGene00003786	npa-1	VC5.3	0.666765	325.1	Osc
WBGene00003816	asns-1	F25G6.6	2.32336	25.7711	Osc
WBGene00003837	oat-1	T01B11.7	1.07379	82.3239	Osc
WBGene00003844	odc-1	K11C4.4	1.0298	41.6136	Osc
WBGene00003845	odd-1	B0280.4	0.544736	332.997	Osc
WBGene00003847	blmp-1	F25D7.3	0.678129	221.576	Osc
WBGene00003861	oig-3	Y50E8A.3	2.01405	118.56	Osc
WBGene00003862	old-1	C08H9.5	1.44347	121.847	Osc
WBGene00003876	pept-2	C06G8.2	1.05499	37.4665	Osc
WBGene00003878	pept-3	F56F4.5	1.0045	7.33854	Osc
WBGene00003879	ora-1	F57H12.3	3.65386	352.447	Osc
WBGene00003887	osm-7	T05D4.4	2.09142	10.2753	Osc
WBGene00003915	pan-1	M88.6	1.00238	180.421	Osc
WBGene00003936	pat-12	T17H7.4	0.536618	154.341	Osc
WBGene00003943	pbo-4	K09C8.1	0.668273	106.959	Osc
WBGene00003962	pdi-1	C14B1.1	0.618301	201.548	Osc
WBGene00003963	pdi-2	C07A12.4	0.836015	229.261	Osc
WBGene00003968	peb-1	T14F9.4	2.70285	193.57	Osc
WBGene00003981	pes-8	F18G5.2	1.87656	5.98051	Osc
WBGene00003990	pfn-2	F35C8.6	0.53108	325.605	Osc
WBGene00003996	pgp-2	C34G6.4	0.900787	294.136	Osc
WBGene00003999	pgp-5	C05A9.1	3.16827	132.26	Osc
WBGene00004000	pgp-6	T21E8.1	2.59781	126.18	Osc
WBGene00004002	pgp-8	T21E8.3	0.623161	181.413	Osc
WBGene00004003	pgp-9	C47A10.1	1.37027	102.821	Osc
WBGene00004004	pgp-10	C54D1.1	2.35853	124.333	Osc
WBGene00004005	pgp-11	DH11.3	0.580836	194.393	Osc
WBGene00004006	pgp-12	F22E10.1	0.625155	154.138	Osc
WBGene00004008	pgp-14	F22E10.3	3.24363	87.4816	Osc
WBGene00004017	phg-1	F27E5.4	2.06724	325.951	Osc
WBGene00004025	phy-2	F35G2.4	1.23348	237.753	Osc
WBGene00004037	plc-2	Y75B12B.6	0.54965	43.3022	Osc
WBGene00004052	pme-4	H23L24.5	2.66084	126.761	Osc
WBGene00004053	pme-5	ZK1005.1	0.724817	107.684	Osc
WBGene00004058	pmp-1	C44B7.8	0.523282	210.567	Osc
WBGene00004062	pmp-5	T10H9.5	0.619499	315.68	Osc
WBGene00004076	pod-2	W09B6.1	0.858235	155.191	Osc
WBGene00004083	pph-1	C05A2.1	0.640864	99.0292	Osc
WBGene00004091	pps-1	T14G10.1	1.43011	314.756	Osc
WBGene00004096	pqm-1	F40F8.7	0.754185	89.7082	Osc
WBGene00004099	pqn-5	C03A7.4	3.21728	62.0651	Osc
WBGene00004101	hgrs-1	C07G1.5	0.50014	331.772	Osc
WBGene00004102	pqn-10	C09E7.2	2.01295	320.273	Osc
WBGene00004104	pqn-13	C14C11.8	3.6004	330.193	Osc
WBGene00004109	stam-1	C34G6.7	0.524186	332.947	Osc
WBGene00004114	pqn-25	D1044.3	0.767019	126.473	Osc
WBGene00004115	pqn-26	DY3.5	3.36531	336.344	Osc
WBGene00004118	pqn-29	F10F2.9	3.68365	7.90964	Osc
WBGene00004119	pqn-31	F21C10.8	3.37841	129.142	Osc
WBGene00004120	pqn-32	F29C12.1	3.54103	302.891	Osc
WBGene00004121	pqn-34	F35B3.5	0.550385	216.819	Osc
WBGene00004122	pqn-35	F35D11.2	1.30131	10.5891	Osc
WBGene00004123	pqn-36	F39D8.1	2.86271	54.5541	Osc
WBGene00004124	pqn-37	F40F4.8	1.62146	93.9193	Osc
WBGene00004127	pqn-40	F52D1.3	3.88341	337.267	Osc
WBGene00004131	pqn-44	F55A12.9	0.608602	25.5442	Osc
WBGene00004133	pqn-46	F57B9.9	3.40124	299.903	Osc
WBGene00004134	pqn-47	F59B10.1	1.2328	190.555	Osc
WBGene00004139	pqn-54	R09B5.5	3.79277	39.1368	Osc
WBGene00004140	pqn-55	R09E10.7	0.970124	206.868	Osc
WBGene00004144	pqn-60	R11G11.7	2.53741	167.012	Osc
WBGene00004146	pqn-63	T06E4.11	4.10283	24.1831	Osc
WBGene00004149	pqn-66	T16A1.7	1.23287	22.8966	Osc
WBGene00004150	pqn-67	T16G1.1	3.08478	344.463	Osc
WBGene00004153	pqn-71	T23F1.6	3.50974	79.2361	Osc
WBGene00004154	pqn-72	W01B11.5	2.39548	57.5611	Osc
WBGene00004155	pqn-73	W01C9.3	1.72352	310.82	Osc
WBGene00004156	pqn-74	W02A2.3	3.47306	34.48	Osc
WBGene00004157	pqn-75	W03D2.1	1.11934	141.965	Osc
WBGene00004168	pqn-88	Y71G12B.21	0.70549	193.054	Osc
WBGene00004169	pqn-89	Y73B6BR.1	0.554048	72.3408	Osc
WBGene00004172	pqn-92	Y75B8A.27	0.779354	161.349	Osc
WBGene00004173	pqn-94	ZC15.8	3.37071	117.668	Osc
WBGene00004174	pqn-95	ZK1067.7	3.62809	5.13798	Osc
WBGene00004175	pqn-96	ZK1236.6	0.521781	253.025	Osc
WBGene00004183	prk-2	F45H7.4	1.20415	34.0013	Osc
WBGene00004196	prx-11	C47B2.8	0.815115	129.894	Osc
WBGene00004206	pst-1	M03F8.2	1.03141	270.188	Osc
WBGene00004210	ptc-3	Y110A2AL.8	2.00656	286.627	Osc
WBGene00004216	ptr-1	C24B5.3	1.62169	316.623	Osc
WBGene00004217	ptr-2	C32E8.8	1.86947	327.284	Osc
WBGene00004218	ptr-3	C41D7.2	1.95937	41.8802	Osc
WBGene00004219	ptr-4	C45B2.7	2.57899	250.373	Osc
WBGene00004221	ptr-6	C54A12.1	2.14241	322.596	Osc
WBGene00004222	ptr-8	F44F4.4	2.64914	124.755	Osc
WBGene00004223	ptr-9	F54G8.5	1.041	225.73	Osc
WBGene00004224	ptr-10	F55F8.1	3.19347	214.504	Osc
WBGene00004225	ptr-11	F56C11.2	1.32229	277.427	Osc
WBGene00004226	ptr-12	K07A3.2	1.66216	92.7197	Osc
WBGene00004227	ptr-13	K07C10.1	1.36942	94.2168	Osc
WBGene00004229	ptr-15	T07H8.6	2.46301	253.566	Osc
WBGene00004230	ptr-16	T21H3.2	3.67366	331.681	Osc
WBGene00004231	ptr-17	Y18D10A.7	3.12762	324.262	Osc
WBGene00004232	ptr-18	Y38F1A.3	3.1358	311.967	Osc
WBGene00004233	ptr-19	Y39A1B.2	2.33699	282.009	Osc
WBGene00004234	ptr-20	Y53F4B.28	2.46255	2.75294	Osc
WBGene00004236	ptr-22	Y80D3A.7	0.975842	226.615	Osc
WBGene00004237	ptr-23	ZK270.1	1.98667	31.9848	Osc
WBGene00004238	ptr-24	F46G10.5	0.560026	337.434	Osc
WBGene00004256	pxn-1	ZK994.3	0.933225	116.014	Osc
WBGene00004257	pxn-2	K09C8.5	1.49646	143.978	Osc
WBGene00004259	pyr-1	D2085.1	2.02057	306.767	Osc
WBGene00004264	qua-1	T05C12.10	3.41003	271.656	Osc
WBGene00004270	rab-6.2	T25G12.4	0.764113	266.164	Osc
WBGene00004275	rab-11.2	W04G5.2	0.515072	187.657	Osc
WBGene00004282	rab-30	Y45F3A.2	0.522289	243.477	Osc
WBGene00004300	ram-2	F38A3.2	2.96562	27.49	Osc
WBGene00004301	ram-5	T24C2.1	1.53623	358.739	Osc
WBGene00004309	rap-3	C08F8.7	1.34963	310.563	Osc
WBGene00004311	ras-2	F17C8.4	0.645241	209.585	Osc
WBGene00004328	rdy-2	F53F4.6	0.849663	26.9661	Osc
WBGene00004350	rgs-7	F56B6.2	0.63297	72.307	Osc
WBGene00004356	rhi-1	F46H6.1	0.729096	113.629	Osc
WBGene00004358	rhr-1	F08F3.3	1.93203	161.751	Osc
WBGene00004359	rhr-2	B0240.1	0.961189	109.116	Osc
WBGene00004370	rig-3	C53B7.1	0.559273	167.533	Osc
WBGene00004394	rol-1	Y57A10A.11	1.56554	308.074	Osc
WBGene00004395	rol-3	C16D9.2	1.22928	223.774	Osc
WBGene00004397	rol-6	T01B7.7	3.31263	308.732	Osc
WBGene00004398	rol-8	ZK1290.3	3.32775	293.495	Osc
WBGene00004400	rom-1	F26F4.3	0.588377	139.847	Osc
WBGene00004402	rom-3	Y116A8C.14	1.1237	151.365	Osc
WBGene00004405	rop-1	C12D8.11	1.00063	110.91	Osc
WBGene00004735	sbp-1	Y47D3B.7	0.828684	95.3037	Osc
WBGene00004764	sel-7	K04G11.2	0.583601	22.0688	Osc
WBGene00004771	sem-2	C32E12.5	1.26862	0.723752	Osc
WBGene00004776	ser-1	F59C12.2	0.67432	156.664	Osc
WBGene00004796	sid-2	ZK520.2	0.731516	79.0942	Osc
WBGene00004809	skr-3	F44G3.6	0.748245	98.931	Osc
WBGene00004811	skr-5	F47H4.10	0.703905	125.166	Osc
WBGene00004857	sma-3	R13F6.9	0.703477	113.564	Osc
WBGene00004859	sma-5	W06B3.2	1.42713	33.645	Osc
WBGene00004878	smf-3	Y69A2AR.4	0.686441	172.724	Osc
WBGene00004892	sms-1	H21P03.3	0.54454	40.2734	Osc
WBGene00004894	sms-3	Y22D7AL.8	0.784651	71.8117	Osc
WBGene00004902	snf-3	T13B5.1	1.0937	122.793	Osc
WBGene00004911	snf-12	T25B6.7	0.621521	77.1403	Osc
WBGene00004950	sox-3	F40E10.2	0.716837	113.882	Osc
WBGene00004986	spp-1	T07C4.4	0.556558	323.759	Osc
WBGene00004987	spp-2	T08A9.12	0.61493	287.421	Osc
WBGene00004992	spp-7	ZK616.9	2.34671	310.275	Osc
WBGene00004998	spp-13	F08F1.6	3.46339	293.191	Osc
WBGene00005004	spp-19	K04A8.9	0.635826	109.616	Osc
WBGene00005008	spr-3	C07A12.5	0.884918	307.784	Osc
WBGene00005016	sqt-1	B0491.2	3.34657	299.319	Osc
WBGene00005017	sqt-2	C01B12.1	3.36989	300.181	Osc
WBGene00005018	sqt-3	F23H12.4	3.34546	297.401	Osc
WBGene00005019	sqv-1	D2096.4	0.648772	69.8744	Osc
WBGene00005022	sqv-4	F29F11.1	0.803687	290.884	Osc
WBGene00005025	sqv-7	C52E12.3	0.504177	297.99	Osc
WBGene00005036	sra-10	F44F4.5	0.830889	178.154	Osc
WBGene00005141	srd-64	Y22D7AR.8	1.03576	94.5374	Osc
WBGene00005153	srf-3	M02B1.1	1.07714	308.484	Osc
WBGene00005291	srh-70	T21B4.9	0.841208	17.6032	Osc
WBGene00005475	srh-269	T03E6.5	0.79572	315.527	Osc
WBGene00005582	sri-70	Y61B8B.1	0.633801	22.2099	Osc
WBGene00005642	srp-1	C05E4.3	0.695084	273.297	Osc
WBGene00005643	srp-2	C05E4.1	0.874706	115.965	Osc
WBGene00005649	srp-8	F20D6.3	1.26068	87.2189	Osc
WBGene00005652	srr-1	W07G4.6	1.27745	292.783	Osc
WBGene00005655	srr-4	K11D12.3	0.707401	51.9819	Osc
WBGene00005657	srr-6	C13D9.1	1.62888	64.4289	Osc
WBGene00005712	srv-1	R13F6.3	0.553064	125.253	Osc
WBGene00005832	srw-85	C25F9.1	0.778681	88.3857	Osc
WBGene00005833	srw-86	C25F9.7	2.28734	131.198	Osc
WBGene00005931	fbxa-199	T06E6.3	0.965066	98.0283	Osc
WBGene00005949	srx-58	C29F3.6	1.12158	1.48733	Osc
WBGene00006097	str-31	C54F6.10	1.10168	199.455	Osc
WBGene00006193	str-146	F58G4.6	1.24311	63.6396	Osc
WBGene00006212	str-168	Y9C9A.6	0.541241	10.6317	Osc
WBGene00006310	sul-3	C54D2.4	2.58159	88.5303	Osc
WBGene00006351	sur-5	K03A1.5	0.50442	183.122	Osc
WBGene00006366	sym-1	C44H4.3	3.2733	204.904	Osc
WBGene00006367	sym-2	ZK1067.6	1.66363	197.884	Osc
WBGene00006368	sym-3	C54H2.1	0.552495	128.265	Osc
WBGene00006370	sym-5	C44H4.2	3.09195	219.418	Osc
WBGene00006372	syx-2	F48F7.2	0.758559	97.1756	Osc
WBGene00006388	taf-7.1	F54F7.1	0.749446	97.3395	Osc
WBGene00006404	tag-10	C31C9.1	0.786121	244.908	Osc
WBGene00006409	tag-19	C09G9.4	0.680264	266.465	Osc
WBGene00006418	tag-38	B0222.4	0.563047	336.12	Osc
WBGene00006424	ctbp-1	F49E10.5	0.660663	164.557	Osc
WBGene00006444	shn-1	C33B4.3	0.599618	335.052	Osc
WBGene00006456	tag-83	F46F11.3	0.614115	310.466	Osc
WBGene00006461	tag-96	M01D7.4	0.726351	324.928	Osc
WBGene00006464	bath-47	T07H3.1	1.1261	128.925	Osc
WBGene00006467	tag-117	C01B7.4	0.57483	61.361	Osc
WBGene00006487	tag-141	C30H6.2	1.62597	318.886	Osc
WBGene00006505	lagr-1	Y6B3B.10	2.47262	31.5138	Osc
WBGene00006509	tag-164	Y76A2A.1	1.60418	312.554	Osc
WBGene00006510	tag-165	C01G6.6	0.93209	305.53	Osc
WBGene00006522	abcx-1	C56E6.1	0.718323	218.658	Osc
WBGene00006530	tba-4	F44F4.11	0.52722	329.271	Osc
WBGene00006532	tba-6	F32H2.9	0.659124	25.685	Osc
WBGene00006533	tba-7	T28D6.2	1.39024	136.16	Osc
WBGene00006534	tba-8	ZK899.4	2.77155	209.54	Osc
WBGene00006544	tbx-7	ZK328.8	1.47416	213.485	Osc
WBGene00006547	tbx-11	F40H6.4	1.22349	25.8254	Osc
WBGene00006568	thk-1	Y43C5A.5	0.643971	347.472	Osc
WBGene00006575	tir-1	F13B10.1	0.575655	81.9621	Osc
WBGene00006583	tnc-2	ZK673.7	1.02627	135.822	Osc
WBGene00006586	tni-4	W03F8.1	0.992754	124.352	Osc
WBGene00006589	tnt-4	T08B1.2	1.29672	116.924	Osc
WBGene00006591	toh-1	T24A11.3	2.99549	52.7065	Osc
WBGene00006592	dpy-31	R151.5	0.668135	200.023	Osc
WBGene00006599	tpa-1	B0545.1	0.964942	55.9623	Osc
WBGene00006602	tps-1	ZK54.2	0.876528	106.716	Osc
WBGene00006611	tre-5	C23H3.7	1.56922	23.9938	Osc
WBGene00006616	trp-4	Y71A12B.4	0.826448	3.73292	Osc
WBGene00006620	try-2	C07G1.1	0.6704	165.043	Osc
WBGene00006621	try-3	C43G2.5	0.645516	345.017	Osc
WBGene00006622	try-4	F31D4.6	1.21927	33.3659	Osc
WBGene00006626	tsn-1	F10G7.2	0.526122	289.91	Osc
WBGene00006627	tsp-1	C02F5.8	0.886618	81.8535	Osc
WBGene00006628	tsp-2	C02F5.11	0.605968	86.9801	Osc
WBGene00006629	tsp-3	Y39E4B.4	1.87094	84.0516	Osc
WBGene00006636	tsp-10	T14B4.4	1.0752	236.518	Osc
WBGene00006640	tsp-14	F39C12.3	0.822253	288.622	Osc
WBGene00006641	tsp-15	F53B6.1	0.891071	101.094	Osc
WBGene00006642	tsp-16	F01E11.4	1.64668	173.054	Osc
WBGene00006656	twk-1	F21C3.1	0.984485	134.488	Osc
WBGene00006660	twk-5	B0334.2	1.43391	122.448	Osc
WBGene00006666	twk-11	F20A1.7	1.22101	292.874	Osc
WBGene00006667	twk-12	F29F11.4	0.765375	110.989	Osc
WBGene00006672	twk-18	C24A3.6	0.581935	130.754	Osc
WBGene00006674	twk-21	T01B4.1	1.73629	120.138	Osc
WBGene00006677	twk-24	F55C5.3	0.629449	89.4933	Osc
WBGene00006678	twk-25	M04B2.5	0.708811	132.02	Osc
WBGene00006680	twk-28	C52B9.6	0.5413	50.5008	Osc
WBGene00006685	twk-33	W06D12.5	0.855124	85.5861	Osc
WBGene00006686	twk-34	K06B4.12	1.21323	90.7859	Osc
WBGene00006696	twk-46	Y39B6A.19	0.562085	141.566	Osc
WBGene00006702	ubc-3	Y71G12B.15	0.532851	41.2835	Osc
WBGene00006718	ubc-23	C28G1.1	1.21671	50.1647	Osc
WBGene00006762	unc-25	Y37D8A.23	0.598675	147.948	Osc
WBGene00006768	unc-32	ZK637.8	0.561652	307.444	Osc
WBGene00006832	unc-105	C41C4.5	0.503797	58.194	Osc
WBGene00006861	cal-5	C24H10.5	1.29705	140.9	Osc
WBGene00006865	slcf-2	ZK563.1	0.97551	315.503	Osc
WBGene00006869	vab-2	Y37E11AR.6	0.728999	330.14	Osc
WBGene00006876	vab-10	ZK1151.1	0.616255	111.398	Osc
WBGene00006882	vab-19	T22D2.1	0.563628	326.28	Osc
WBGene00006897	ver-4	F59F3.5	0.934298	322.912	Osc
WBGene00006914	vha-5	F35H10.4	0.503962	139.123	Osc
WBGene00006916	vha-7	C26H9A.1	0.800785	202.248	Osc
WBGene00006923	vhp-1	F08B1.1	0.565529	43.2329	Osc
WBGene00006925	vit-1	K09F5.2	0.886387	10.0859	Osc
WBGene00006936	vars-2	Y87G2A.5	0.879369	135.683	Osc
WBGene00006947	wrt-1	ZK1290.12	3.5852	268.506	Osc
WBGene00006948	wrt-2	F52E4.6	3.80314	263.366	Osc
WBGene00006950	wrt-4	ZK678.5	3.58247	296.655	Osc
WBGene00006952	wrt-6	ZK377.1	2.81974	298.877	Osc
WBGene00006954	wrt-8	C29F3.2	3.22505	351.332	Osc
WBGene00006955	wrt-9	B0344.2	2.46192	303.568	Osc
WBGene00006956	wrt-10	ZK1290.8	3.65361	218.842	Osc
WBGene00006959	xbp-1	R74.3	0.528532	51.6241	Osc
WBGene00006971	zak-1	R13F6.6	0.523283	135.117	Osc
WBGene00006980	zig-3	C14F5.2	1.01857	3.24428	Osc
WBGene00006997	zyg-12	ZK546.1	0.510648	303.132	Osc
WBGene00007010	alx-1	R10E12.1	0.664496	73.5751	Osc
WBGene00007024	mdt-28	W01A8.1	0.556794	218.133	Osc
WBGene00007048	tag-182	C16A3.7	0.73292	101.452	Osc
WBGene00007049	tag-191	C53A5.4	0.514093	145.368	Osc
WBGene00007054	scpl-1	B0379.4	0.547075	108.949	Osc
WBGene00007056	crn-7	F09G8.2	0.870059	179.863	Osc
WBGene00007067		4R79.2	0.737552	38.4454	Osc
WBGene00007071		AC3.5	0.914603	178.762	Osc
WBGene00007072	ugt-1	AC3.7	0.801365	22.544	Osc
WBGene00007073	ugt-2	AC3.8	1.79592	110.66	Osc
WBGene00007097		B0024.4	2.65513	102.793	Osc
WBGene00007103	crm-1	B0024.14	0.67515	170.43	Osc
WBGene00007104		B0024.15	0.526095	129.685	Osc
WBGene00007112		B0035.13	0.508262	248.464	Osc
WBGene00007117	spe-42	B0240.2	0.770446	193.431	Osc
WBGene00007141		B0331.2	1.84027	255.16	Osc
WBGene00007142	ttr-18	B0334.1	1.40161	158.899	Osc
WBGene00007143		B0334.3	0.523039	97.2587	Osc
WBGene00007146		B0334.6	0.976349	301.454	Osc
WBGene00007149		B0334.13	3.22552	42.2866	Osc
WBGene00007150		B0365.1	1.26957	224.681	Osc
WBGene00007152	clec-225	B0365.5	2.42906	237.906	Osc
WBGene00007153	clec-41	B0365.6	0.844601	105.978	Osc
WBGene00007170		B0393.5	2.67866	273.335	Osc
WBGene00007174	mboa-1	B0395.2	2.56512	275.161	Osc
WBGene00007177	oac-1	B0399.2	3.01407	328.951	Osc
WBGene00007178		B0457.2	1.35498	113.633	Osc
WBGene00007180		B0457.6	0.798996	82.9344	Osc
WBGene00007200		B0513.9	1.83469	118.027	Osc
WBGene00007203		B0564.3	1.60626	149.715	Osc
WBGene00007210	agmo-1	BE10.2	2.76571	337.525	Osc
WBGene00007212		BE10.4	1.61723	93.8467	Osc
WBGene00007214		C01A2.2	1.50197	228.006	Osc
WBGene00007216		C01A2.4	0.534435	71.2882	Osc
WBGene00007225		C01G6.3	0.810163	268.138	Osc
WBGene00007229		C01G6.9	1.5669	258.631	Osc
WBGene00007231		C01G10.4	1.63446	141.219	Osc
WBGene00007232		C01G10.5	2.37264	147.321	Osc
WBGene00007233		C01G10.6	2.93261	143.136	Osc
WBGene00007240		C01G10.15	3.28962	152.489	Osc
WBGene00007242		C01G12.1	0.630975	239.451	Osc
WBGene00007246	nspb-10	C01G12.6	1.06903	70.1938	Osc
WBGene00007250	nspb-8	C01G12.10	2.87566	72.9154	Osc
WBGene00007251	nspb-9	C01G12.11	2.31099	60.0994	Osc
WBGene00007252		C01H6.2	0.634083	258.111	Osc
WBGene00007255		C01H6.6	0.676481	197.67	Osc
WBGene00007257		C01H6.8	0.931504	270.079	Osc
WBGene00007262	jud-4	C02D4.1	3.40701	40.9329	Osc
WBGene00007264		C02F4.4	3.07336	284.01	Osc
WBGene00007275		C03D6.1	0.818142	192.61	Osc
WBGene00007285		C04A11.1	1.40193	67.7973	Osc
WBGene00007295		C04C11.1	0.861573	54.2875	Osc
WBGene00007302		C04F12.8	0.659763	71.7645	Osc
WBGene00007303	rnh-1.3	C04F12.9	0.701029	9.80847	Osc
WBGene00007321		C05B5.4	1.2373	150.465	Osc
WBGene00007322		C05B5.5	0.675273	69.3238	Osc
WBGene00007324		C05B5.8	1.18397	17.2607	Osc
WBGene00007325		C05C9.1	2.80422	298.096	Osc
WBGene00007330		C05C10.3	0.921351	116.547	Osc
WBGene00007331	pho-11	C05C10.4	0.614763	263.41	Osc
WBGene00007336		C05C12.4	0.720994	34.5756	Osc
WBGene00007339		C05D12.1	1.02024	291.108	Osc
WBGene00007340		C05D12.2	0.848653	110.531	Osc
WBGene00007341		C05D12.4	0.585417	87.2558	Osc
WBGene00007343		C05E7.1	2.41045	346.44	Osc
WBGene00007344		C05E7.2	3.6217	47.4318	Osc
WBGene00007362	cyp-35C1	C06B3.3	0.913732	319.13	Osc
WBGene00007365		C06B3.6	1.38623	99.0375	Osc
WBGene00007366		C06B3.7	2.81692	109.745	Osc
WBGene00007367	nhr-150	C06B8.1	1.36842	130.709	Osc
WBGene00007368		C06B8.2	0.915558	352.654	Osc
WBGene00007372		C06B8.7	0.787342	357.715	Osc
WBGene00007374		C06C3.3	0.98517	356.494	Osc
WBGene00007375		C06C3.4	0.846507	248.847	Osc
WBGene00007381		C06C6.7	0.604993	1.18729	Osc
WBGene00007384		C06G8.1	0.993378	40.0064	Osc
WBGene00007391		C06H2.7	0.919721	95.3832	Osc
WBGene00007394		C06H5.6	0.849442	249.23	Osc
WBGene00007395		C06H5.7	0.676908	35.5992	Osc
WBGene00007397		C07A4.2	2.24341	337.127	Osc
WBGene00007398		C07A4.3	0.590913	32.2641	Osc
WBGene00007402	ugt-60	C07A9.6	1.04785	182.272	Osc
WBGene00007407		C07B5.2	0.674493	166.181	Osc
WBGene00007414		C07E3.3	0.733498	17.1546	Osc
WBGene00007420		C07E3.10	2.91031	301.318	Osc
WBGene00007421		C07H4.1	0.677858	60.7468	Osc
WBGene00007422	ugt-17	C08B6.1	0.815896	335.218	Osc
WBGene00007425		C08B6.4	2.03522	298.257	Osc
WBGene00007430		C08B6.10	1.03651	93.5791	Osc
WBGene00007440		C08E8.4	0.846174	37.0116	Osc
WBGene00007450		C08F11.1	0.685509	185.216	Osc
WBGene00007452		C08F11.3	1.36733	293.917	Osc
WBGene00007453	fbxa-98	C08F11.5	0.930745	103.645	Osc
WBGene00007460		C08F11.13	1.08124	96.4294	Osc
WBGene00007462		C08H9.1	1.5259	122.409	Osc
WBGene00007465		C08H9.4	0.957356	129.27	Osc
WBGene00007474		C08H9.15	1.06296	126.72	Osc
WBGene00007479		C09F9.2	2.89916	204.647	Osc
WBGene00007480	glna-1	C09F9.3	0.534831	84.2136	Osc
WBGene00007482		C09F12.2	2.37764	165.09	Osc
WBGene00007486		C09G1.4	0.556845	208.792	Osc
WBGene00007494		C09G9.3	1.5805	271.492	Osc
WBGene00007495		C09G9.5	0.518975	241.843	Osc
WBGene00007506		C10C5.2	2.8849	97.5563	Osc
WBGene00007507		C10C5.3	1.25038	88.8653	Osc
WBGene00007513	wht-2	C10C6.5	0.856973	343.537	Osc
WBGene00007516		C11E4.1	1.94188	93.3989	Osc
WBGene00007517		C11E4.2	2.92169	120.822	Osc
WBGene00007530		C11H1.5	3.17442	255.511	Osc
WBGene00007533		C12C8.2	0.665333	245.547	Osc
WBGene00007541	fipr-4	C12D8.14	3.054	105.206	Osc
WBGene00007543	fipr-7	C12D8.16	3.08771	111.108	Osc
WBGene00007544	fipr-6	C12D8.17	1.14856	99.2043	Osc
WBGene00007545		C13B4.1	0.836298	81.305	Osc
WBGene00007548		C13C4.4	0.616501	132.782	Osc
WBGene00007549		C13C4.5	0.596159	141.497	Osc
WBGene00007550		C13C4.6	0.597267	77.6215	Osc
WBGene00007552		C13C12.2	1.64144	285.81	Osc
WBGene00007553		C13G3.1	0.937685	66.5905	Osc
WBGene00007559		C14A4.8	1.4619	262.611	Osc
WBGene00007560		C14A4.9	3.65807	278.037	Osc
WBGene00007562		C14A4.12	0.749051	150.92	Osc
WBGene00007563		C14A4.13	0.526404	134.612	Osc
WBGene00007565	clec-48	C14A6.1	0.710278	301.807	Osc
WBGene00007574		C14B1.3	0.736435	143.283	Osc
WBGene00007590	ttr-43	C14C10.7	0.736106	121.664	Osc
WBGene00007591		C14H10.1	0.68705	29.7986	Osc
WBGene00007592		C14H10.2	0.895488	313.848	Osc
WBGene00007593		C14H10.3	0.608184	278.67	Osc
WBGene00007598		C15A11.4	1.0058	3.91549	Osc
WBGene00007599		C15A11.7	1.80485	158.613	Osc
WBGene00007600		C15C6.1	2.37855	335.256	Osc
WBGene00007605		C15C8.3	1.11809	277.899	Osc
WBGene00007672	fbxa-136	C18D4.2	1.18824	64.6116	Osc
WBGene00007687		C18E9.7	2.56098	344.452	Osc
WBGene00007691		C23H4.2	1.68552	1.43091	Osc
WBGene00007692		C23H4.3	0.623636	345.929	Osc
WBGene00007693		C23H4.4	0.883968	314.394	Osc
WBGene00007695		C23H4.7	1.0906	342.4	Osc
WBGene00007707		C25A1.5	0.621353	314.067	Osc
WBGene00007716	fbxa-82	C25D7.4	1.89661	83.9019	Osc
WBGene00007717		C25D7.5	2.222	78.5786	Osc
WBGene00007722		C25D7.15	0.639117	60.322	Osc
WBGene00007724		C25F9.4	0.526792	244.323	Osc
WBGene00007725		C25F9.5	0.807097	59.0662	Osc
WBGene00007726		C25F9.6	0.738369	117.855	Osc
WBGene00007736		C25G4.10	1.07948	150.194	Osc
WBGene00007739		C26C6.4	0.907225	339.34	Osc
WBGene00007742		C26C6.8	1.27881	331.467	Osc
WBGene00007748		C26E1.2	0.528268	93.6836	Osc
WBGene00007749		C26E1.3	0.538268	57.8603	Osc
WBGene00007753		C27A7.1	1.01919	109.095	Osc
WBGene00007754		C27A7.2	2.41526	277.038	Osc
WBGene00007755		C27A7.3	1.12253	277.846	Osc
WBGene00007765		C27B7.9	1.78041	122.925	Osc
WBGene00007772	egrh-1	C27C12.2	0.624246	99.2413	Osc
WBGene00007782		C27H2.2	0.690568	16.3053	Osc
WBGene00007791		C28A5.6	0.575738	25.3382	Osc
WBGene00007801	trpa-1	C29E6.2	0.534488	148.141	Osc
WBGene00007802	cutl-27	C29E6.4	1.98338	325.698	Osc
WBGene00007804		C29F3.3	3.32366	89.2143	Osc
WBGene00007805	clec-231	C29F3.4	0.565378	345.39	Osc
WBGene00007806	clec-230	C29F3.5	3.18329	359.018	Osc
WBGene00007807		C29F3.7	0.991397	102.404	Osc
WBGene00007808		C29F4.2	0.957305	229.827	Osc
WBGene00007810		C29F7.1	0.564542	74.6397	Osc
WBGene00007811		C29F7.2	0.549034	303.929	Osc
WBGene00007816		C30F2.2	0.785991	116.65	Osc
WBGene00007817		C30F2.3	3.28285	115.446	Osc
WBGene00007823		C30H6.5	3.44617	1.09986	Osc
WBGene00007833	oac-6	C31A11.5	1.91267	70.9383	Osc
WBGene00007835	oac-7	C31A11.7	1.9312	144.21	Osc
WBGene00007836		C31C9.2	1.64634	320.515	Osc
WBGene00007841		C31C9.7	0.507733	107.695	Osc
WBGene00007848		C31E10.7	0.692916	223.39	Osc
WBGene00007849	tbc-19	C31E10.8	0.99144	53.0244	Osc
WBGene00007851	clec-245	C31G12.2	0.542885	197.017	Osc
WBGene00007855		C31H5.4	0.50212	72.2756	Osc
WBGene00007857		C31H5.6	0.544303	149.033	Osc
WBGene00007868		C32H11.5	3.14968	309.522	Osc
WBGene00007869		C32H11.6	1.90728	299.15	Osc
WBGene00007882		C33A12.3	0.610372	108.598	Osc
WBGene00007886		C33A12.7	0.640874	107.924	Osc
WBGene00007890		C33A12.19	1.88689	123.461	Osc
WBGene00007891		C33B4.2	2.52296	262.885	Osc
WBGene00007894		C33D3.3	1.48408	202.633	Osc
WBGene00007895		C33D3.4	1.00511	198.26	Osc
WBGene00007898		C33D9.3	0.843234	158.547	Osc
WBGene00007903	lgc-21	C33G3.3	3.69193	20.2208	Osc
WBGene00007904		C33G3.4	0.640524	311.269	Osc
WBGene00007911		C34B7.1	2.62842	31.9111	Osc
WBGene00007913	cyp-36A1	C34B7.3	0.519183	145.338	Osc
WBGene00007916		C34C6.3	1.29564	319.997	Osc
WBGene00007919		C34C6.7	0.585965	120.798	Osc
WBGene00007923		C34C12.4	0.597652	90.4719	Osc
WBGene00007925		C34C12.6	1.92344	238.267	Osc
WBGene00007926		C34C12.7	1.64976	38.0256	Osc
WBGene00007928		C34C12.9	0.554394	81.3596	Osc
WBGene00007931		C34D1.4	0.753919	142.186	Osc
WBGene00007932	zip-5	C34D1.5	0.976382	82.0389	Osc
WBGene00007933		C34E7.3	1.36278	13.2406	Osc
WBGene00007934		C34E7.4	0.965806	10.1257	Osc
WBGene00007935		C34E11.2	2.03982	12.6364	Osc
WBGene00007938		C34F6.1	3.07282	250.792	Osc
WBGene00007942	idh-2	C34F6.8	0.559987	280.06	Osc
WBGene00007946	ugt-33	C35A5.2	0.821539	32.8132	Osc
WBGene00007948		C35A5.4	0.657231	262.956	Osc
WBGene00007949		C35A5.5	2.39663	271.412	Osc
WBGene00007950		C35A5.6	0.73668	51.5734	Osc
WBGene00007958		C35C5.9	2.37637	127.869	Osc
WBGene00007963	cyp-25A1	C36A4.1	1.35784	299.066	Osc
WBGene00007964	cyp-25A2	C36A4.2	1.24409	269.496	Osc
WBGene00007969	acs-19	C36A4.9	0.528443	183.115	Osc
WBGene00007973		C36B1.6	0.644407	129.271	Osc
WBGene00007983		C36E8.4	0.814995	112.376	Osc
WBGene00007984	irx-1	C36F7.1	0.683408	82.2926	Osc
WBGene00007994		C37E2.2	1.26678	212.99	Osc
WBGene00007996		C38C6.3	3.37994	304.242	Osc
WBGene00007999	tag-297	C38C6.6	1.82195	339.753	Osc
WBGene00008010		C38D9.2	0.903718	318.932	Osc
WBGene00008020		C38H2.3	0.689403	56.541	Osc
WBGene00008021		C39B10.1	0.533712	156.051	Osc
WBGene00008027	scl-5	C39E9.2	1.82391	203.167	Osc
WBGene00008028	scl-6	C39E9.4	1.63143	161.999	Osc
WBGene00008032		C39E9.8	1.08857	101.444	Osc
WBGene00008033		C39E9.10	1.02403	173.621	Osc
WBGene00008038		C40H1.2	0.58665	237.119	Osc
WBGene00008042		C40H1.7	0.900729	159.927	Osc
WBGene00008047	lact-7	C40H5.4	3.2146	15.6859	Osc
WBGene00008050		C41C4.1	0.514218	143.549	Osc
WBGene00008064		C41G7.7	0.618752	40.0401	Osc
WBGene00008073		C43F9.5	1.73728	81.0377	Osc
WBGene00008076	lgc-43	C43F9.9	0.569892	16.2771	Osc
WBGene00008084		C44C10.3	1.5649	157.452	Osc
WBGene00008089		C44C10.9	0.82409	121.774	Osc
WBGene00008091		C44F1.1	0.729909	282.931	Osc
WBGene00008093		C44H4.1	2.50669	297.723	Osc
WBGene00008099		C44H9.4	0.64541	135.36	Osc
WBGene00008100		C44H9.5	0.998198	108.108	Osc
WBGene00008103		C44H9.8	1.04081	109.983	Osc
WBGene00008105		C45B11.2	1.42576	100.91	Osc
WBGene00008109		C45G3.4	0.527618	205.144	Osc
WBGene00008110		C46C2.2	0.698859	157.99	Osc
WBGene00008114		C46C2.6	0.769696	266.167	Osc
WBGene00008127	ddo-1	C47A10.5	0.713334	246.649	Osc
WBGene00008132	gale-1	C47B2.6	0.853586	237.259	Osc
WBGene00008146		C47E8.9	1.0439	341.966	Osc
WBGene00008147		C47E12.2	0.526649	98.6653	Osc
WBGene00008150		C47E12.6	3.65073	329.081	Osc
WBGene00008161		C47F8.5	1.46425	309.293	Osc
WBGene00008167		C48B4.1	0.857965	88.167	Osc
WBGene00008176		C48B4.13	2.20122	23.1445	Osc
WBGene00008180		C48D5.3	2.20952	245.101	Osc
WBGene00008199		C49C3.9	0.626751	131.915	Osc
WBGene00008205	sams-1	C49F5.1	0.735833	227.863	Osc
WBGene00008207		C49F5.3	0.652735	285.526	Osc
WBGene00008211		C49F5.7	2.66909	137.98	Osc
WBGene00008213		C49F8.1	1.88367	3.66103	Osc
WBGene00008214		C49F8.2	0.512842	100.094	Osc
WBGene00008215		C49F8.3	1.73681	345.603	Osc
WBGene00008221	nhr-168	C50B6.8	0.593208	212.471	Osc
WBGene00008222		C50B6.9	1.33465	290.028	Osc
WBGene00008226		C50B8.4	0.9753	19.6807	Osc
WBGene00008228		C50B8.6	0.792466	40.6835	Osc
WBGene00008229		C50F4.1	1.76489	137.821	Osc
WBGene00008233		C50F4.8	2.11451	89.7729	Osc
WBGene00008244	fipr-11	C50H2.10	0.884057	82.7673	Osc
WBGene00008245	fipr-10	C50H2.12	2.48912	107.225	Osc
WBGene00008246		C50H2.13	0.595332	165.398	Osc
WBGene00008255		C51E3.10	1.54174	80.2569	Osc
WBGene00008260		C52G5.2	1.72215	311.342	Osc
WBGene00008270		C53A5.13	0.808235	180.435	Osc
WBGene00008277	mltn-12	C53B4.8	2.33754	302.431	Osc
WBGene00008284		C53D6.7	1.91003	93.3241	Osc
WBGene00008290		C54C8.2	3.09221	316.517	Osc
WBGene00008292		C54C8.4	2.72974	227.065	Osc
WBGene00008296	cdr-2	C54D10.1	1.13086	69.0858	Osc
WBGene00008298		C54D10.3	0.605433	151.279	Osc
WBGene00008303		C54D10.9	1.13774	70.2529	Osc
WBGene00008304		C54D10.10	2.38631	102.677	Osc
WBGene00008314		C54G4.4	2.09833	344.023	Osc
WBGene00008320		C54G10.4	0.728126	48.1425	Osc
WBGene00008332		C55A6.3	0.555178	166.819	Osc
WBGene00008333		C55A6.4	0.940312	192.585	Osc
WBGene00008334	sdz-8	C55A6.5	1.47989	139.75	Osc
WBGene00008335		C55A6.6	1.20231	148.185	Osc
WBGene00008340		C55A6.11	0.517341	337.714	Osc
WBGene00008341	ttr-44	C56A3.2	1.57299	13.6306	Osc
WBGene00008350		CE7X_3.2	0.501996	218.864	Osc
WBGene00008368		D1053.3	0.864203	132.209	Osc
WBGene00008376		D1054.9	3.37488	303.132	Osc
WBGene00008388		D1086.1	0.821337	166.544	Osc
WBGene00008389		D1086.2	0.742718	162.087	Osc
WBGene00008390		D1086.3	1.95354	187.33	Osc
WBGene00008395		D1086.8	0.611284	186.984	Osc
WBGene00008421		D2030.12	0.740199	81.5062	Osc
WBGene00008425		D2045.8	0.870125	319.146	Osc
WBGene00008427	atg-10	D2085.2	0.601635	280.066	Osc
WBGene00008435	glna-2	DH11.1	0.620637	71.5975	Osc
WBGene00008436		DH11.2	0.629339	320.513	Osc
WBGene00008446		E01G4.3	0.629757	356.609	Osc
WBGene00008448		E01G4.6	2.41075	300.726	Osc
WBGene00008449		E01G6.1	3.99013	0.876965	Osc
WBGene00008450		E01G6.2	0.530629	90.9484	Osc
WBGene00008451		E01G6.3	0.629426	327.743	Osc
WBGene00008476		E03H4.8	2.05666	103.759	Osc
WBGene00008477	clec-17	E03H4.10	1.05843	120.504	Osc
WBGene00008482	cut-4	E04D5.3	2.45802	357.293	Osc
WBGene00008485	ugt-43	F01D4.1	1.75609	67.068	Osc
WBGene00008486	ugt-44	F01D4.2	1.28052	69.4462	Osc
WBGene00008490		F01D4.8	1.62132	171.215	Osc
WBGene00008492		F01D5.1	0.628664	86.4244	Osc
WBGene00008493		F01D5.2	0.81984	105.668	Osc
WBGene00008496		F01D5.6	2.89437	304.817	Osc
WBGene00008499	cyp-37A1	F01D5.9	0.639488	314.859	Osc
WBGene00008500		F01D5.10	3.02137	333.004	Osc
WBGene00008509		F01G10.6	1.13149	241.052	Osc
WBGene00008510	lipl-7	F01G10.7	0.544747	264.953	Osc
WBGene00008511		F01G10.9	2.56854	233.945	Osc
WBGene00008512		F01G10.10	2.2963	319.953	Osc
WBGene00008519	cyp-13B1	F02C12.5	1.57175	193.108	Osc
WBGene00008521		F02D8.4	2.22945	87.0121	Osc
WBGene00008522		F02D8.5	0.869471	132.074	Osc
WBGene00008530		F02E9.5	0.578849	26.9054	Osc
WBGene00008545		F07A11.1	0.902521	34.9421	Osc
WBGene00008546		F07A11.2	0.628685	232.777	Osc
WBGene00008557		F07H5.6	2.0382	8.86641	Osc
WBGene00008559		F07H5.8	3.85342	9.36231	Osc
WBGene00008563		F07H5.13	0.81068	239.909	Osc
WBGene00008565		F08A8.2	1.35292	279.739	Osc
WBGene00008566		F08A8.3	0.774785	276.09	Osc
WBGene00008567		F08A8.4	1.16012	272.413	Osc
WBGene00008568		F08A8.5	0.837999	291.909	Osc
WBGene00008571		F08B12.1	0.772328	292.085	Osc
WBGene00008577		F08G2.5	0.561259	189.333	Osc
WBGene00008578		F08G2.7	0.573638	162.186	Osc
WBGene00008579		F08G2.8	1.79596	148.259	Osc
WBGene00008598		F09A5.1	1.03623	205.162	Osc
WBGene00008599		F09A5.2	0.868731	96.1793	Osc
WBGene00008602	oac-14	F09B9.1	1.00451	58.6992	Osc
WBGene00008605	mlt-9	F09B12.1	3.25999	276.78	Osc
WBGene00008606	dhhc-1	F09B12.2	0.746528	94.325	Osc
WBGene00008609		F09B12.5	0.874022	22.9048	Osc
WBGene00008610		F09C3.2	0.820637	138.548	Osc
WBGene00008616	fbxa-44	F09C6.2	1.56058	130.091	Osc
WBGene00008621		F09C8.1	0.77953	252.241	Osc
WBGene00008628	ttr-21	F09F3.6	2.85338	121.854	Osc
WBGene00008629	cpt-5	F09F3.9	0.663482	214.397	Osc
WBGene00008632	fbxa-88	F10A3.2	0.963929	67.7508	Osc
WBGene00008633	fbxa-18	F10A3.3	0.566468	51.3088	Osc
WBGene00008644		F10C2.3	0.629401	50.9223	Osc
WBGene00008652		F10D11.6	3.79656	11.1263	Osc
WBGene00008654		F10F2.2	1.26978	317.343	Osc
WBGene00008655	lips-3	F10F2.3	3.96827	340.732	Osc
WBGene00008669	acs-14	F11A3.1	0.552041	161.647	Osc
WBGene00008677		F11A5.9	0.839621	130.845	Osc
WBGene00008687		F11A10.6	0.548342	288.906	Osc
WBGene00008707		F11E6.3	2.90244	138.729	Osc
WBGene00008708		F11E6.4	1.37734	180.282	Osc
WBGene00008711		F11E6.8	1.32053	343.105	Osc
WBGene00008712		F11E6.9	2.82683	232.529	Osc
WBGene00008718		F11F1.6	0.53909	311.3	Osc
WBGene00008726		F13A7.11	2.03931	89.391	Osc
WBGene00008727		F13A7.12	1.67367	303.359	Osc
WBGene00008731		F13B12.3	0.947678	64.8223	Osc
WBGene00008732		F13B12.4	2.65676	351.976	Osc
WBGene00008739		F13D12.3	1.24477	131.721	Osc
WBGene00008743		F13D12.9	2.65684	233.816	Osc
WBGene00008748		F13E6.4	0.506796	73.0845	Osc
WBGene00008762	ztf-2	F13G3.1	2.26143	176.086	Osc
WBGene00008763		F13G3.3	1.30117	235.26	Osc
WBGene00008773		F13H10.1	1.21736	8.04493	Osc
WBGene00008779		F14B4.1	1.1801	292.718	Osc
WBGene00008780		F14B4.2	0.910658	29.2727	Osc
WBGene00008793		F14D7.6	0.511297	132.653	Osc
WBGene00008799		F14E5.1	0.918006	273.897	Osc
WBGene00008800		F14E5.2	0.570971	271.887	Osc
WBGene00008802	acp-2	F14E5.4	1.05597	317.476	Osc
WBGene00008807		F14F3.4	2.60547	242.378	Osc
WBGene00008816		F14F8.8	0.650192	136.429	Osc
WBGene00008829	cyp-35D1	F14H3.10	0.869923	309.691	Osc
WBGene00008831		F14H3.12	0.612236	173.694	Osc
WBGene00008832	obr-2	F14H8.1	1.06464	359.693	Osc
WBGene00008841		F15A4.6	1.28732	173.066	Osc
WBGene00008850		F15B9.6	0.768426	359.998	Osc
WBGene00008851		F15B9.8	3.50299	305.941	Osc
WBGene00008858		F15D3.8	1.48373	207.114	Osc
WBGene00008861		F15D4.4	0.904749	161.69	Osc
WBGene00008869		F15G9.6	0.96969	151.536	Osc
WBGene00008875		F15H10.8	2.59452	293.933	Osc
WBGene00008876		F16A11.1	1.05195	5.22009	Osc
WBGene00008886		F16C3.2	0.641114	68.6	Osc
WBGene00008894		F16H6.4	0.609418	257.335	Osc
WBGene00008900		F16H6.10	0.567126	112.613	Osc
WBGene00008922		F17C11.11	1.45414	97.9061	Osc
WBGene00008926		F17H10.2	2.17752	52.8899	Osc
WBGene00008929		F18A11.2	1.49138	282.906	Osc
WBGene00008944		F19B2.5	0.686852	87.2255	Osc
WBGene00008954		F19C6.5	1.13217	333.595	Osc
WBGene00008963		F19H8.2	3.05219	183.94	Osc
WBGene00008964	mltn-9	F19H8.4	3.35163	239.041	Osc
WBGene00008965	mltn-10	F19H8.5	1.01127	206.5	Osc
WBGene00008967		F20B10.3	4.01508	28.5785	Osc
WBGene00008969		F20C5.4	1.32355	105.428	Osc
WBGene00008978	cutl-3	F20D1.8	0.708583	118.519	Osc
WBGene00008985		F20G2.1	1.57499	121.396	Osc
WBGene00008987		F20G2.3	2.20661	250.449	Osc
WBGene00008988		F20G2.5	1.74508	73.5651	Osc
WBGene00008992		F21A3.2	1.00651	325.048	Osc
WBGene00008993		F21A3.3	2.04165	42.2776	Osc
WBGene00009009		F21D5.4	0.545941	145.959	Osc
WBGene00009022		F21F12.1	1.07093	279.989	Osc
WBGene00009023		F21G4.1	0.696986	97.9796	Osc
WBGene00009024		F21G4.3	1.98463	269.076	Osc
WBGene00009026		F21G4.5	0.984809	236.037	Osc
WBGene00009028		F21H7.2	0.563292	129.618	Osc
WBGene00009030	clec-233	F21H7.4	0.634583	124.868	Osc
WBGene00009041	cut-3	F22B5.3	0.570256	344.979	Osc
WBGene00009059	chw-1	F22E12.2	0.58863	224.617	Osc
WBGene00009060		F22E12.3	1.90218	336.219	Osc
WBGene00009064		F22G12.4	0.554721	316.947	Osc
WBGene00009081		F23B12.4	0.869761	83.7356	Osc
WBGene00009090	fipr-3	F23D12.6	3.8646	104.915	Osc
WBGene00009093		F23H12.3	0.663504	84.5566	Osc
WBGene00009094		F23H12.5	2.79833	224.997	Osc
WBGene00009096	fipr-1	F23H12.8	3.62194	138.788	Osc
WBGene00009097	fipr-2	F23H12.9	3.48236	130.264	Osc
WBGene00009099		F25B3.2	1.90976	1.3069	Osc
WBGene00009101		F25B3.4	0.907312	66.9623	Osc
WBGene00009102		F25B3.5	0.90366	58.0901	Osc
WBGene00009108		F25D1.3	2.85626	200.189	Osc
WBGene00009110		F25D1.5	1.11893	175.117	Osc
WBGene00009115		F25F2.1	0.541168	48.6763	Osc
WBGene00009120		F25H2.6	0.58628	58.7145	Osc
WBGene00009129		F25H5.7	0.832647	148.284	Osc
WBGene00009133	bed-3	F25H8.6	2.16834	313.96	Osc
WBGene00009144	del-3	F26A3.6	1.3471	355.906	Osc
WBGene00009148		F26D2.3	1.22541	170.567	Osc
WBGene00009155		F26D10.11	2.28119	298.773	Osc
WBGene00009157		F26E4.2	0.518432	181.793	Osc
WBGene00009177		F26H9.5	0.718439	297.458	Osc
WBGene00009205		F28C6.5	2.17582	303.93	Osc
WBGene00009212		F28D1.2	0.650977	120.606	Osc
WBGene00009218	acs-20	F28D1.9	2.46093	312.065	Osc
WBGene00009226	cyp-37B1	F28G4.1	1.30419	18.0729	Osc
WBGene00009227		F28G4.2	2.46172	240.057	Osc
WBGene00009229		F28G4.4	2.09393	281.144	Osc
WBGene00009237		F28H7.3	0.650298	212.378	Osc
WBGene00009239		F28H7.6	1.34244	85.5835	Osc
WBGene00009240		F28H7.7	0.646447	274.275	Osc
WBGene00009241		F28H7.8	1.87927	61.2888	Osc
WBGene00009243		F29C6.1	0.548724	208.033	Osc
WBGene00009251		F29D10.2	0.965122	8.55512	Osc
WBGene00009257		F29G6.1	1.36399	51.8873	Osc
WBGene00009261		F30A10.2	3.70394	298.654	Osc
WBGene00009274		F30F8.5	0.836409	22.0202	Osc
WBGene00009288		F31C3.6	1.03384	226.121	Osc
WBGene00009292		F31D4.5	1.18629	341.96	Osc
WBGene00009311	mltn-1	F32A11.7	3.29411	249.266	Osc
WBGene00009318		F32B4.8	2.53729	270.383	Osc
WBGene00009322	tbc-3	F32B6.8	0.750709	306.926	Osc
WBGene00009323		F32B6.9	0.728224	142.576	Osc
WBGene00009326		F32D8.1	1.08853	345.834	Osc
WBGene00009328		F32D8.3	2.22301	319.309	Osc
WBGene00009331		F32D8.7	1.91152	356.528	Osc
WBGene00009339		F32G8.3	0.726978	99.7969	Osc
WBGene00009340		F32G8.4	2.06951	181.621	Osc
WBGene00009342	fasn-1	F32H2.5	1.72295	197.82	Osc
WBGene00009343		F32H2.6	1.83678	178.272	Osc
WBGene00009347		F32H5.1	0.803275	245.917	Osc
WBGene00009349		F32H5.3	1.54113	109.307	Osc
WBGene00009355		F33A8.7	3.17559	332.23	Osc
WBGene00009356		F33A8.10	2.76614	340.989	Osc
WBGene00009360		F33E2.4	1.00852	215.649	Osc
WBGene00009371		F33H2.8	2.26991	231.965	Osc
WBGene00009383		F35B12.3	1.56788	169.461	Osc
WBGene00009384		F35B12.4	3.47841	83.6717	Osc
WBGene00009386	tag-290	F35B12.6	2.49457	112.161	Osc
WBGene00009397	clec-66	F35C5.9	0.958393	104.815	Osc
WBGene00009398	nspb-11	F35C5.10	3.59202	74.5643	Osc
WBGene00009399		F35C5.11	0.512652	137.593	Osc
WBGene00009400		F35C5.12	1.10215	136.004	Osc
WBGene00009403		F35C11.4	0.518819	40.6351	Osc
WBGene00009404		F35C11.5	1.05507	196.754	Osc
WBGene00009408		F35C12.3	0.857217	211.622	Osc
WBGene00009428		F35E12.4	1.49719	97.3751	Osc
WBGene00009432		F35E12.8	0.684676	102.37	Osc
WBGene00009433		F35E12.9	1.66865	92.0649	Osc
WBGene00009434		F35E12.10	0.773452	129.929	Osc
WBGene00009438		F35G2.5	2.2291	267.495	Osc
WBGene00009439	mlcd-1	F35G12.1	0.536808	86.8853	Osc
WBGene00009450	ugt-58	F35H8.6	0.649685	148.862	Osc
WBGene00009467		F36D1.8	2.37781	321.152	Osc
WBGene00009476		F36F2.2	0.765069	146.409	Osc
WBGene00009482		F36G3.1	0.61136	8.37791	Osc
WBGene00009485		F36G9.3	1.90259	153.217	Osc
WBGene00009488	oac-20	F36G9.12	1.38723	112.62	Osc
WBGene00009490	fbxa-99	F36G9.14	0.82771	90.2278	Osc
WBGene00009493	hrg-4	F36H1.5	1.18024	234.618	Osc
WBGene00009496		F36H1.11	1.70771	25.1222	Osc
WBGene00009503		F37A8.5	0.542504	203.079	Osc
WBGene00009522		F38A1.9	0.875536	206.393	Osc
WBGene00009523	clec-165	F38A1.10	0.880492	206.394	Osc
WBGene00009528		F38A6.4	1.62366	344.434	Osc
WBGene00009532	ccch-1	F38B7.1	1.90401	48.6098	Osc
WBGene00009533		F38B7.2	1.19646	60.0113	Osc
WBGene00009541	cutl-17	F38E11.4	1.98891	306.044	Osc
WBGene00009547		F38H4.3	1.25364	56.5843	Osc
WBGene00009561		F39D8.3	2.87198	343.422	Osc
WBGene00009573		F40E10.5	4.09036	333.711	Osc
WBGene00009582		F40F9.5	1.08259	300.007	Osc
WBGene00009586		F40F9.10	0.505231	287.555	Osc
WBGene00009593		F40F12.4	2.25816	313.459	Osc
WBGene00009595		F40F12.7	1.13111	102.492	Osc
WBGene00009608	nhr-265	F41D3.3	2.28101	183.348	Osc
WBGene00009609	oac-27	F41D3.4	0.94954	296.435	Osc
WBGene00009620	fip-5	F41E7.4	1.32532	122.312	Osc
WBGene00009621	fipr-21	F41E7.5	1.07029	159.112	Osc
WBGene00009624	cnc-8	F41E7.8	1.97713	104.702	Osc
WBGene00009625		F41E7.9	1.05553	312.815	Osc
WBGene00009626		F42A8.1	1.3695	261.228	Osc
WBGene00009628	tatn-1	F42D1.2	0.572419	349.793	Osc
WBGene00009635		F42F12.3	0.625726	233.007	Osc
WBGene00009642		F42G4.5	0.524072	182.859	Osc
WBGene00009647		F43C1.1	1.51016	260.401	Osc
WBGene00009649		F43C1.5	0.792305	0.232738	Osc
WBGene00009653		F43D9.1	1.15737	216.948	Osc
WBGene00009657		F43G6.4	0.640766	47.8219	Osc
WBGene00009660		F43G6.8	0.535407	343.715	Osc
WBGene00009663		F43G6.11	0.580053	13.653	Osc
WBGene00009677		F44A6.5	1.85096	296.963	Osc
WBGene00009678		F44D12.1	1.08	216.247	Osc
WBGene00009700		F44F4.1	0.848353	101.811	Osc
WBGene00009706		F44G3.2	0.616824	107.966	Osc
WBGene00009710		F44G3.10	0.84377	136.649	Osc
WBGene00009715		F44G4.6	0.745779	160.468	Osc
WBGene00009717	dep-1	F44G4.8	0.620813	252.329	Osc
WBGene00009720		F45B8.3	3.17746	342.924	Osc
WBGene00009723		F45D3.3	0.611721	219.507	Osc
WBGene00009741	drr-1	F45H10.4	0.549607	359.201	Osc
WBGene00009759	ttr-12	F46B3.4	1.37942	286.907	Osc
WBGene00009773	lipl-2	F46B6.8	0.599575	48.0423	Osc
WBGene00009785		F46C5.10	0.890091	121.438	Osc
WBGene00009787		F46F2.3	3.13363	156.777	Osc
WBGene00009789		F46F2.5	1.35485	136.379	Osc
WBGene00009791		F46F3.3	2.08957	292.608	Osc
WBGene00009800	rrc-1	F47A4.3	0.53726	248.554	Osc
WBGene00009801		F47A4.5	0.623161	39.0078	Osc
WBGene00009804		F47B8.3	0.644211	109.579	Osc
WBGene00009806		F47B8.5	2.54675	308.989	Osc
WBGene00009807	pepm-1	F47B8.6	1.00759	112.49	Osc
WBGene00009809		F47B8.8	0.816875	79.1411	Osc
WBGene00009816		F47B10.5	2.38791	251.134	Osc
WBGene00009818	acbp-3	F47B10.7	0.935766	280.742	Osc
WBGene00009820		F47B10.9	0.56986	356.663	Osc
WBGene00009830	cutl-18	F47G9.3	0.969513	304.363	Osc
WBGene00009835		F47H4.2	0.79134	311.768	Osc
WBGene00009842		F48C5.1	0.858422	77.3034	Osc
WBGene00009849		F48F7.3	0.812506	214.197	Osc
WBGene00009852	arrd-24	F48F7.7	1.23985	81.788	Osc
WBGene00009856	clec-24	F49A5.4	1.07266	58.272	Osc
WBGene00009857	clec-28	F49A5.5	0.783906	51.5607	Osc
WBGene00009865		F49B2.6	1.65976	144.328	Osc
WBGene00009877		F49C12.7	0.777851	334.285	Osc
WBGene00009886		F49E2.2	0.597092	166.496	Osc
WBGene00009889		F49E11.2	2.79014	257.599	Osc
WBGene00009891	scl-10	F49E11.5	1.85153	251.483	Osc
WBGene00009896	scl-3	F49E11.11	1.5358	157.179	Osc
WBGene00009897		F49E12.1	0.906886	25.3108	Osc
WBGene00009899		F49E12.6	1.03639	306.394	Osc
WBGene00009902		F49E12.9	0.811556	274.056	Osc
WBGene00009903		F49E12.10	1.20634	32.0279	Osc
WBGene00009904		F49E12.12	2.96334	341.009	Osc
WBGene00009914		F49H6.13	1.44701	108.124	Osc
WBGene00009916		F52A8.3	1.54975	24.7403	Osc
WBGene00009926	noah-2	F52B11.3	3.31283	225.93	Osc
WBGene00009947		F52H3.5	0.64844	130.159	Osc
WBGene00009957		F53B2.8	2.25535	88.9308	Osc
WBGene00009963	fipr-26	F53B6.8	1.21648	101.766	Osc
WBGene00009964	fip-6	F53B6.9	1.13537	8.89517	Osc
WBGene00009971		F53C11.1	1.40521	110.707	Osc
WBGene00009978		F53E4.1	2.22264	60.6912	Osc
WBGene00009980		F53F1.2	0.725817	207.439	Osc
WBGene00009981		F53F1.3	0.901853	141.311	Osc
WBGene00009982		F53F1.4	2.4039	13.2062	Osc
WBGene00009983		F53F1.5	3.46617	355.483	Osc
WBGene00009985		F53F4.1	1.34973	126.907	Osc
WBGene00009986		F53F4.2	1.90292	137.174	Osc
WBGene00009997		F53F4.15	1.49401	287.68	Osc
WBGene00009998	klf-2	F53F8.1	2.23206	339.136	Osc
WBGene00010000		F53F8.3	0.624513	145.639	Osc
WBGene00010001		F53F8.4	3.29092	117.955	Osc
WBGene00010008		F53H4.3	2.42147	358.077	Osc
WBGene00010010		F53H4.5	1.58786	277.531	Osc
WBGene00010016		F54B8.1	0.872503	336.73	Osc
WBGene00010018	fbxa-69	F54B8.3	0.861058	82.1302	Osc
WBGene00010019		F54B8.4	2.66747	146.216	Osc
WBGene00010027		F54B11.4	0.805817	221.6	Osc
WBGene00010033		F54B11.10	2.01279	215.354	Osc
WBGene00010034		F54B11.11	0.995469	289.141	Osc
WBGene00010039		F54C8.6	0.782791	96.13	Osc
WBGene00010040		F54C8.7	0.644549	293.547	Osc
WBGene00010041		F54C9.3	1.35496	12.6008	Osc
WBGene00010045		F54C9.11	0.646888	328.263	Osc
WBGene00010057		F54D5.15	1.84767	354.937	Osc
WBGene00010062	lipl-1	F54F3.3	0.875565	214.316	Osc
WBGene00010069		F54F11.1	1.82464	291.621	Osc
WBGene00010075		F55A11.1	0.620035	291.716	Osc
WBGene00010079		F55A11.6	0.600837	66.9936	Osc
WBGene00010080		F55A11.7	1.0304	357.584	Osc
WBGene00010082		F55A11.11	0.581421	67.2289	Osc
WBGene00010086		F55B11.4	1.57941	116.781	Osc
WBGene00010111		F55D12.2	0.683784	7.49539	Osc
WBGene00010117	nkb-3	F55F3.3	0.575808	124.706	Osc
WBGene00010118		F55F3.4	0.696593	325.859	Osc
WBGene00010120		F55G7.2	0.597819	210.309	Osc
WBGene00010125	dod-22	F55G11.5	1.29134	146.324	Osc
WBGene00010134		F55H12.3	0.589256	343.343	Osc
WBGene00010135		F55H12.4	3.05596	110.822	Osc
WBGene00010136		F55H12.5	0.592712	51.6463	Osc
WBGene00010148		F56D5.3	1.3564	136.942	Osc
WBGene00010157	oac-34	F56G4.1	2.90648	327.599	Osc
WBGene00010175		F56H11.2	0.728568	135.605	Osc
WBGene00010183	fipr-13	F57A8.8	0.874403	99.6271	Osc
WBGene00010188		F57B1.5	0.512181	35.9932	Osc
WBGene00010204		F57F5.1	1.33824	221.022	Osc
WBGene00010205		F57F5.3	0.790497	257.802	Osc
WBGene00010215	nhr-193	F57G8.6	0.5491	357.594	Osc
WBGene00010222		F57G12.2	1.70944	291.274	Osc
WBGene00010223		F58A3.3	2.00652	118.509	Osc
WBGene00010225	ttr-31	F58A3.5	1.29172	146.906	Osc
WBGene00010242		F58D5.2	0.951118	160.032	Osc
WBGene00010243		F58D5.3	0.887448	295.958	Osc
WBGene00010251	sta-2	F58E6.1	0.94381	143.405	Osc
WBGene00010253		F58E6.4	0.563693	177.676	Osc
WBGene00010258		F58E6.11	0.626577	152.668	Osc
WBGene00010267	lips-9	F58G1.5	3.79791	322.956	Osc
WBGene00010268	arrd-10	F58G1.6	0.855108	318.746	Osc
WBGene00010269		F58G1.7	0.783146	292.659	Osc
WBGene00010285		F58H1.2	2.78313	266.163	Osc
WBGene00010289		F58H1.6	1.88058	1.64062	Osc
WBGene00010291		F58H10.1	2.23577	274.111	Osc
WBGene00010299		F59A1.13	0.620517	257.132	Osc
WBGene00010317	idh-1	F59B8.2	1.16678	181.102	Osc
WBGene00010319		F59B10.3	1.02743	39.3336	Osc
WBGene00010320		F59B10.4	0.640302	126.638	Osc
WBGene00010321		F59B10.5	1.99283	225.761	Osc
WBGene00010322		F59B10.6	2.01196	225.713	Osc
WBGene00010327		F59C6.8	1.43852	255.544	Osc
WBGene00010328		F59C6.11	0.706036	70.7726	Osc
WBGene00010330		F59D12.2	1.31901	302.085	Osc
WBGene00010334		F59F3.4	0.72804	120.075	Osc
WBGene00010336		F59F4.1	0.747617	11.4478	Osc
WBGene00010337		F59F4.2	0.529689	308.338	Osc
WBGene00010345		F59F5.7	2.44303	319.391	Osc
WBGene00010348		H01G02.1	1.51953	59.477	Osc
WBGene00010355	clec-229	H02K04.1	1.89121	359.34	Osc
WBGene00010368		H06A10.1	2.66047	104.436	Osc
WBGene00010370	ctg-1	H06O01.3	1.53187	186.948	Osc
WBGene00010396		H13N06.2	1.38771	322.268	Osc
WBGene00010397		H13N06.4	0.615401	262.143	Osc
WBGene00010411		H25K10.1	0.742275	319.412	Osc
WBGene00010418		H27A22.1	0.619146	230.008	Osc
WBGene00010421		H32K16.1	0.532681	97.3624	Osc
WBGene00010422		H32K16.2	1.53081	138.474	Osc
WBGene00010425	lpin-1	H37A05.1	0.581104	229.943	Osc
WBGene00010442		JC8.12	2.07852	257.147	Osc
WBGene00010454		K01B6.3	0.527832	5.42544	Osc
WBGene00010456		K01C8.1	1.2159	163.237	Osc
WBGene00010457		K01C8.2	1.96769	323.967	Osc
WBGene00010464		K01D12.5	3.17248	23.2348	Osc
WBGene00010466		K01D12.7	1.25126	344.667	Osc
WBGene00010467		K01D12.8	3.2665	358.402	Osc
WBGene00010468		K01D12.9	4.24933	11.4718	Osc
WBGene00010470	cdr-4	K01D12.11	1.07057	116.977	Osc
WBGene00010472	cdr-7	K01D12.13	1.07086	161.001	Osc
WBGene00010473	cdr-5	K01D12.14	1.05743	172.478	Osc
WBGene00010475		K01F9.2	0.564445	78.6452	Osc
WBGene00010491		K02B7.3	1.14651	2.04717	Osc
WBGene00010497	axl-1	K02B12.4	0.626139	63.713	Osc
WBGene00010499		K02B12.6	1.3077	27.4766	Osc
WBGene00010501		K02C4.2	0.738727	222.804	Osc
WBGene00010503		K02C4.5	0.554788	252.019	Osc
WBGene00010505		K02D3.2	1.93107	327.444	Osc
WBGene00010509		K02E2.8	3.46948	5.32778	Osc
WBGene00010510	ent-3	K02E11.1	2.06474	340.877	Osc
WBGene00010515		K02E11.6	0.585351	210.167	Osc
WBGene00010525		K03B8.8	2.79508	154.251	Osc
WBGene00010539	ttr-2	K03H1.4	1.94861	150.08	Osc
WBGene00010573		K04H4.2	3.10175	294.563	Osc
WBGene00010574		K04H4.5	1.33772	290.73	Osc
WBGene00010594		K06A4.4	1.9967	356.409	Osc
WBGene00010595	haao-1	K06A4.5	1.35932	161.568	Osc
WBGene00010621		K07A12.2	1.63597	235.104	Osc
WBGene00010628	ceeh-2	K07C5.5	0.577973	106.492	Osc
WBGene00010630	ttll-15	K07C5.7	1.6509	134.699	Osc
WBGene00010637		K07F5.12	0.680198	272.959	Osc
WBGene00010643		K07G5.4	1.08411	69.8557	Osc
WBGene00010646		K08C7.1	0.885944	276.871	Osc
WBGene00010652		K08C9.5	1.55585	220.596	Osc
WBGene00010655		K08D8.1	0.57695	117.457	Osc
WBGene00010657		K08D8.3	0.618905	359.195	Osc
WBGene00010658		K08D8.4	0.660531	59.0407	Osc
WBGene00010660		K08D8.6	1.69644	75.6435	Osc
WBGene00010661	tyr-2	K08E3.1	3.69618	81.3255	Osc
WBGene00010667		K08E4.3	0.511198	358.733	Osc
WBGene00010672		K08E7.4	0.702625	340.051	Osc
WBGene00010673		K08E7.5	3.51806	290.17	Osc
WBGene00010683		K08F8.7	1.36579	337.033	Osc
WBGene00010684		K08F9.1	0.510831	292.94	Osc
WBGene00010686		K08F9.3	0.762976	127.905	Osc
WBGene00010693		K08H2.7	0.702628	106.74	Osc
WBGene00010698		K08H10.6	2.06553	351.215	Osc
WBGene00010700	nipi-3	K09A9.1	0.767333	84.2425	Osc
WBGene00010705	cyp-14A1	K09A11.2	1.00087	152.985	Osc
WBGene00010706	cyp-14A2	K09A11.3	1.14033	283.241	Osc
WBGene00010714		K09B11.10	3.56416	316.763	Osc
WBGene00010717		K09C8.7	2.58962	37.7057	Osc
WBGene00010723	cpg-7	K09E4.6	2.20062	4.51088	Osc
WBGene00010727		K09G1.1	1.09667	187.893	Osc
WBGene00010731		K10C3.4	0.577507	112.585	Osc
WBGene00010732		K10C3.5	0.648485	102.225	Osc
WBGene00010738		K10D3.4	2.11151	217.322	Osc
WBGene00010740		K10D3.6	0.517647	343.107	Osc
WBGene00010742		K10D6.2	0.677073	113.797	Osc
WBGene00010745	dod-17	K10D11.1	0.816773	115.541	Osc
WBGene00010746		K10D11.2	0.833814	114.658	Osc
WBGene00010747		K10D11.3	0.968591	103.778	Osc
WBGene00010755	vglu-2	K10G9.1	1.0987	358.429	Osc
WBGene00010759		K10H10.2	1.43021	197.484	Osc
WBGene00010760		K10H10.4	3.79244	76.773	Osc
WBGene00010761		K10H10.5	1.56748	104.551	Osc
WBGene00010765		K10H10.10	2.25454	75.1329	Osc
WBGene00010768		K11D2.1	0.643496	93.7077	Osc
WBGene00010774		K11E4.2	0.768073	359.93	Osc
WBGene00010780		K11H3.3	0.505559	220.076	Osc
WBGene00010788	sulp-4	K12G11.1	0.52367	71.0801	Osc
WBGene00010790	sodh-1	K12G11.3	1.26389	197.671	Osc
WBGene00010795		M01A8.1	1.17844	101.124	Osc
WBGene00010799		M01B2.6	0.994013	147.573	Osc
WBGene00010801		M01B2.8	1.6075	348.155	Osc
WBGene00010813		M01F1.7	0.945016	88.3744	Osc
WBGene00010822		M01G12.9	1.13379	98.0728	Osc
WBGene00010827		M02B1.2	0.625116	122.917	Osc
WBGene00010830		M02G9.1	3.23732	336.56	Osc
WBGene00010831		M02G9.2	3.44952	357.501	Osc
WBGene00010832		M02G9.3	2.92884	15.3744	Osc
WBGene00010834		M03B6.2	0.63816	176.022	Osc
WBGene00010835		M03B6.3	3.92302	246.369	Osc
WBGene00010850		M04C3.1	1.00606	47.0563	Osc
WBGene00010852		M04C3.3	0.913403	45.6921	Osc
WBGene00010867	tag-260	M04G12.1	0.863556	97.6689	Osc
WBGene00010868	somi-1	M04G12.4	0.529201	114.857	Osc
WBGene00010881		M05D6.9	1.32826	229.755	Osc
WBGene00010884		M7.8	0.74327	254.364	Osc
WBGene00010888	dlc-2	M18.2	0.941827	120.368	Osc
WBGene00010893	cutl-9	M28.1	1.80595	207.65	Osc
WBGene00010897	lact-3	M28.6	0.695349	134.791	Osc
WBGene00010899		M28.8	1.7685	14.0921	Osc
WBGene00010900		M28.9	0.653988	40.4625	Osc
WBGene00010902		M79.2	1.08418	224.17	Osc
WBGene00010904	ugt-62	M88.1	0.891385	79.0683	Osc
WBGene00010907		M88.4	1.36063	7.81766	Osc
WBGene00010915		M110.7	0.630632	9.16404	Osc
WBGene00010917		M110.9	3.21726	349.947	Osc
WBGene00010924		M153.1	1.91506	335.838	Osc
WBGene00010925		M153.2	0.697977	317.954	Osc
WBGene00010926		M153.3	3.08527	4.41726	Osc
WBGene00010928	clec-258	M162.2	0.797369	352.814	Osc
WBGene00010935		M163.1	0.501315	70.0143	Osc
WBGene00010936	ztf-14	M163.2	1.02023	122.035	Osc
WBGene00010940		M163.8	2.39049	129.605	Osc
WBGene00010948		M195.2	3.40389	352.251	Osc
WBGene00010968		R01E6.2	3.38735	324.132	Osc
WBGene00010972		R01H10.4	1.58925	232.394	Osc
WBGene00010976		R02D5.1	0.654748	36.6218	Osc
WBGene00010977		R02D5.3	0.687215	24.2436	Osc
WBGene00010985		R03A10.5	1.15912	32.5887	Osc
WBGene00010987		R03C1.1	3.80873	41.2139	Osc
WBGene00010988		R03D7.1	0.665001	263.77	Osc
WBGene00010998		R03G8.3	0.940571	89.6957	Osc
WBGene00011002	nhr-205	R04B5.3	0.506968	74.851	Osc
WBGene00011006	ugt-47	R04B5.9	1.18562	16.7379	Osc
WBGene00011018		R05A10.1	0.85422	180.74	Osc
WBGene00011022		R05A10.5	1.16711	261.292	Osc
WBGene00011023		R05A10.6	1.93027	268.44	Osc
WBGene00011030		R05D7.5	0.508389	67.4303	Osc
WBGene00011041		R05H5.7	2.04878	11.0727	Osc
WBGene00011042		R05H10.1	2.47533	142.356	Osc
WBGene00011055	arrd-14	R06B9.4	1.31047	141.943	Osc
WBGene00011070		R06F6.7	1.05895	184.373	Osc
WBGene00011074		R07A4.3	1.19296	154.911	Osc
WBGene00011075		R07A4.4	1.90553	311.647	Osc
WBGene00011077		R07B1.5	1.91418	294.09	Osc
WBGene00011078		R07B1.6	1.48166	299.859	Osc
WBGene00011079		R07B1.7	1.42313	294.214	Osc
WBGene00011081		R07B1.9	2.71725	51.5984	Osc
WBGene00011090		R07B7.6	0.699522	31.0656	Osc
WBGene00011094		R07B7.10	0.603547	289.229	Osc
WBGene00011095	gana-1	R07B7.11	0.949155	146.002	Osc
WBGene00011099	nhr-208	R07B7.15	0.541799	55.2682	Osc
WBGene00011103		R07E3.2	2.69752	12.0798	Osc
WBGene00011104	cut-5	R07E3.3	0.60124	49.3563	Osc
WBGene00011107		R07E3.6	3.85152	255.9	Osc
WBGene00011108		R07E3.7	0.710448	330.779	Osc
WBGene00011112		R07E5.4	2.62186	19.8009	Osc
WBGene00011113		R07E5.5	0.706439	54.0682	Osc
WBGene00011114		R07E5.6	0.96291	10.7829	Osc
WBGene00011136		R08A2.5	1.79676	36.9174	Osc
WBGene00011147		R08D7.7	0.62546	7.58032	Osc
WBGene00011166		R09D1.10	0.612698	170.213	Osc
WBGene00011175		R09E10.5	2.93683	311.161	Osc
WBGene00011179		R09H10.1	0.57775	101.247	Osc
WBGene00011185		R10D12.1	1.92499	22.735	Osc
WBGene00011188		R10D12.7	1.41389	109.196	Osc
WBGene00011189		R10D12.8	0.520893	99.0726	Osc
WBGene00011190		R10D12.9	1.61315	111.294	Osc
WBGene00011209		R10E8.3	0.863484	239.872	Osc
WBGene00011215		R10E9.3	0.799497	276.43	Osc
WBGene00011226		R11.1	0.549823	157.868	Osc
WBGene00011227		R11.2	1.78661	49.8046	Osc
WBGene00011235		R11A5.7	3.07795	358.4	Osc
WBGene00011238	ugt-59	R11A8.3	1.28986	240.396	Osc
WBGene00011244		R11D1.3	0.577442	221.703	Osc
WBGene00011257	npax-3	R13.2	0.862491	81.0229	Osc
WBGene00011258		R13.3	0.671296	157.903	Osc
WBGene00011262	pho-8	R13H4.3	1.46311	96.3108	Osc
WBGene00011266		R13H4.8	3.54458	31.6956	Osc
WBGene00011272		R53.2	1.53986	287.985	Osc
WBGene00011275		R53.6	0.62216	281.526	Osc
WBGene00011278		R74.2	3.98079	342.84	Osc
WBGene00011284	ttr-27	R90.2	2.48918	136.372	Osc
WBGene00011285	ttr-28	R90.3	2.13979	181.534	Osc
WBGene00011286	ttr-29	R90.4	1.69004	136.962	Osc
WBGene00011292		R102.5	0.569614	110.564	Osc
WBGene00011293		R102.6	1.25165	187.698	Osc
WBGene00011307		R186.6	0.623589	204.097	Osc
WBGene00011310		T01B4.3	0.650946	347.003	Osc
WBGene00011313		T01B7.8	3.55958	27.398	Osc
WBGene00011314		T01B7.9	0.507618	312.264	Osc
WBGene00011321	fil-1	T01C3.4	0.504788	191.632	Osc
WBGene00011325		T01C3.11	2.2194	98.8447	Osc
WBGene00011328		T01D3.3	2.51705	138.517	Osc
WBGene00011330		T01D3.6	1.33906	103.009	Osc
WBGene00011335		T01E8.8	0.897847	77.9795	Osc
WBGene00011343		T01G9.1	2.38428	308.449	Osc
WBGene00011353		T01H8.2	0.514129	179.471	Osc
WBGene00011362		T02B5.1	0.935448	357.008	Osc
WBGene00011364		T02B5.3	1.2672	328.704	Osc
WBGene00011384		T02G6.1	0.535791	100.024	Osc
WBGene00011393		T03D8.6	1.44738	291.266	Osc
WBGene00011394		T03D8.7	0.811727	181.555	Osc
WBGene00011398	qdpr-1	T03F6.1	1.0985	186.582	Osc
WBGene00011400		T03F6.4	1.78301	69.3832	Osc
WBGene00011401		T03F6.6	0.503448	36.8705	Osc
WBGene00011404		T03F7.7	1.49269	54.9135	Osc
WBGene00011407		T04A8.5	1.43563	282.255	Osc
WBGene00011424	dhs-31	T04B2.6	1.4033	132.447	Osc
WBGene00011429		T04C12.7	0.842793	131.823	Osc
WBGene00011430		T04C12.8	0.648363	345.161	Osc
WBGene00011440	sfxn-1.5	T04F8.1	0.706417	79.1884	Osc
WBGene00011443	cutl-11	T04F8.4	1.14822	92.6429	Osc
WBGene00011444		T04F8.6	0.7807	343.927	Osc
WBGene00011445		T04F8.7	1.16249	88.2453	Osc
WBGene00011446		T04F8.8	2.72833	137.288	Osc
WBGene00011449		T04H1.2	0.724958	91.3541	Osc
WBGene00011450	ttr-22	T04H1.3	2.40707	135.483	Osc
WBGene00011452	ugt-55	T04H1.7	1.85123	119.671	Osc
WBGene00011456		T05A1.5	0.740578	163.445	Osc
WBGene00011462	scl-22	T05A10.5	0.892697	63.0131	Osc
WBGene00011463		T05A10.6	0.684392	121.592	Osc
WBGene00011468		T05C12.4	2.45967	359.341	Osc
WBGene00011472		T05C12.9	0.758456	238.313	Osc
WBGene00011476		T05D4.3	0.78716	336.314	Osc
WBGene00011480		T05E11.3	0.518285	180.942	Osc
WBGene00011487		T05E12.6	0.601489	30.7071	Osc
WBGene00011494		T05F1.9	1.20018	105.661	Osc
WBGene00011501	rmd-1	T05G5.7	0.666255	108.729	Osc
WBGene00011517	cgt-1	T06C12.10	1.01543	37.4973	Osc
WBGene00011520	nhr-213	T06C12.13	0.536693	72.1801	Osc
WBGene00011522		T06D8.1	1.19664	47.5884	Osc
WBGene00011523		T06D8.2	0.909166	67.5736	Osc
WBGene00011524		T06D8.3	1.95934	346.147	Osc
WBGene00011530		T06D8.10	3.61407	335.697	Osc
WBGene00011533		T06E4.5	1.17884	94.5657	Osc
WBGene00011535		T06E4.8	3.45103	35.104	Osc
WBGene00011536		T06E4.9	3.65634	42.2544	Osc
WBGene00011537		T06E4.10	3.70265	43.7868	Osc
WBGene00011539	fbxa-135	T06E6.5	0.898912	306.466	Osc
WBGene00011548		T06G6.6	3.65743	273.884	Osc
WBGene00011551		T06G6.12	1.60812	3.26299	Osc
WBGene00011554		T07A5.1	1.25265	45.5543	Osc
WBGene00011556	vglu-3	T07A5.3	1.15517	72.1274	Osc
WBGene00011559	umps-1	T07C4.1	1.45956	354.282	Osc
WBGene00011561	ttr-15	T07C4.5	2.93276	126.513	Osc
WBGene00011564	ugt-50	T07C5.1	0.657404	339.2	Osc
WBGene00011572		T07C12.8	2.15025	290.884	Osc
WBGene00011575		T07C12.11	1.15807	45.8088	Osc
WBGene00011583		T07D10.3	0.671413	264.536	Osc
WBGene00011587		T07F10.1	2.32659	351.964	Osc
WBGene00011590	bus-19	T07F10.4	1.47005	341.864	Osc
WBGene00011593		T07G12.2	0.519467	0.871506	Osc
WBGene00011594		T07G12.3	2.73835	305.246	Osc
WBGene00011624		T08G5.3	2.72694	318.176	Osc
WBGene00011642		T09B9.1	2.2879	72.6308	Osc
WBGene00011643		T09B9.2	0.845656	257.768	Osc
WBGene00011665		T09F5.1	2.34749	268.264	Osc
WBGene00011672	cyp-13A5	T10B9.2	1.30646	148.016	Osc
WBGene00011673	cyp-13A6	T10B9.3	0.541793	128.255	Osc
WBGene00011676	cyp-13A2	T10B9.7	1.73551	177.534	Osc
WBGene00011694		T10G3.3	1.1793	117.629	Osc
WBGene00011696	eea-1	T10G3.5	0.651613	282.033	Osc
WBGene00011698	cyp-34A1	T10H4.10	2.08984	82.2393	Osc
WBGene00011699	cyp-34A2	T10H4.11	1.50967	95.6674	Osc
WBGene00011707		T11B7.2	1.02888	340.598	Osc
WBGene00011712		T11F9.10	1.01079	9.30625	Osc
WBGene00011723		T12A7.2	0.542318	150.533	Osc
WBGene00011725	lips-5	T12A7.4	0.759867	124.986	Osc
WBGene00011733		T12D8.5	0.738853	354.708	Osc
WBGene00011737		T12G3.1	0.890487	95.6462	Osc
WBGene00011738		T12G3.2	0.624059	222.612	Osc
WBGene00011744		T13F2.4	0.967164	238.285	Osc
WBGene00011752	fbxa-2	T13F3.5	0.735697	98.2223	Osc
WBGene00011753		T13F3.6	1.54556	127.334	Osc
WBGene00011757		T13H5.3	2.46812	312.308	Osc
WBGene00011762		T13H10.2	0.997637	279.84	Osc
WBGene00011767		T14D7.1	0.613182	308.661	Osc
WBGene00011768	oac-46	T14D7.2	0.766574	267.128	Osc
WBGene00011772		T14G8.4	1.16087	17.3335	Osc
WBGene00011774	ttr-54	T14G10.4	0.717235	250.648	Osc
WBGene00011793		T16A9.3	1.20282	90.4371	Osc
WBGene00011796		T16G1.2	1.87496	299.851	Osc
WBGene00011798		T16G1.4	0.910816	134.89	Osc
WBGene00011799		T16G1.5	1.94648	110.991	Osc
WBGene00011800		T16G1.6	0.947585	110.528	Osc
WBGene00011801		T16G1.7	0.698342	153.839	Osc
WBGene00011803		T16G12.1	0.574173	11.9787	Osc
WBGene00011817		T16H12.9	0.929133	135.576	Osc
WBGene00011821	cdf-2	T18D3.3	1.04651	315.685	Osc
WBGene00011822		T18D3.5	0.782838	140.683	Osc
WBGene00011830	cyp-29A2	T19B10.1	0.772675	264.5	Osc
WBGene00011831		T19B10.2	1.63488	305.719	Osc
WBGene00011833		T19B10.5	1.52944	294.636	Osc
WBGene00011836		T19B10.9	1.33994	289.949	Osc
WBGene00011838		T19C4.1	1.2717	230.858	Osc
WBGene00011839		T19C4.5	0.802764	126.538	Osc
WBGene00011846		T19H5.1	0.650303	198.728	Osc
WBGene00011849		T19H5.4	0.597263	123.724	Osc
WBGene00011850		T20B3.1	0.555296	208.373	Osc
WBGene00011870		T20G5.8	0.535789	98.2048	Osc
WBGene00011877		T21B4.3	1.0694	287.268	Osc
WBGene00011879	pho-7	T21B6.2	0.926496	191.191	Osc
WBGene00011880		T21B6.3	0.546452	142.346	Osc
WBGene00011882		T21B6.5	1.79363	262.628	Osc
WBGene00011888	cutl-15	T21B10.6	0.741946	0.304729	Osc
WBGene00011891		T21C9.3	3.25513	147.634	Osc
WBGene00011894	ttr-23	T21C9.8	1.95956	157.503	Osc
WBGene00011895		T21C9.9	3.33395	53.4181	Osc
WBGene00011906	hsp-12.1	T22A3.2	0.524892	84.8012	Osc
WBGene00011910		T22B3.2	0.591038	278.33	Osc
WBGene00011923	chhy-1	T22C8.2	0.760663	152.284	Osc
WBGene00011927		T22C8.6	2.50141	76.5858	Osc
WBGene00011928	cutl-12	T22C8.7	0.975392	351.75	Osc
WBGene00011938	alh-13	T22H6.2	2.35646	314.045	Osc
WBGene00011949		T23F6.1	3.11748	5.62208	Osc
WBGene00011950		T23F6.2	1.01514	272.697	Osc
WBGene00011952		T23F6.5	1.83954	264.399	Osc
WBGene00011956		T23F11.4	0.55374	170.495	Osc
WBGene00011957		T23F11.6	0.861681	79.1901	Osc
WBGene00011965		T23G7.2	0.57947	291.626	Osc
WBGene00011971		T23G11.6	0.802528	243.412	Osc
WBGene00011978		T24B8.4	0.679387	42.0064	Osc
WBGene00011984		T24C2.5	0.895664	263.229	Osc
WBGene00011999		T24F1.7	3.00592	337.851	Osc
WBGene00012007		T25B9.1	1.39098	144.378	Osc
WBGene00012013	ugt-54	T25B9.7	1.04516	73.322	Osc
WBGene00012027	fbxa-127	T25E12.12	0.66338	90.9341	Osc
WBGene00012032		T26C5.2	3.74254	255.989	Osc
WBGene00012034		T26C5.4	0.779353	43.9831	Osc
WBGene00012046		T26E4.4	2.16131	221.919	Osc
WBGene00012058		T26F2.2	1.23803	54.9157	Osc
WBGene00012068	oac-49	T26H2.7	1.30078	271.674	Osc
WBGene00012073		T27A8.1	0.569002	159.072	Osc
WBGene00012085		T27D12.1	1.45598	144.366	Osc
WBGene00012086	clec-144	T27D12.3	0.767093	315.821	Osc
WBGene00012101		T27F2.4	0.967261	77.6324	Osc
WBGene00012107		T27F6.8	1.041	54.2902	Osc
WBGene00012118	grsp-2	T28C6.1	1.1881	162.442	Osc
WBGene00012122		T28C6.8	0.603367	318.471	Osc
WBGene00012123		T28D6.3	2.495	196.638	Osc
WBGene00012130		T28F3.4	0.870962	77.6532	Osc
WBGene00012137	asic-2	T28F4.2	0.557366	125.959	Osc
WBGene00012140		T28F4.5	0.616536	91.8657	Osc
WBGene00012143		T28H10.2	2.65251	128.26	Osc
WBGene00012144		T28H10.3	1.54011	32.1375	Osc
WBGene00012149		VF13D12L.3	0.654616	139.728	Osc
WBGene00012152	cnc-10	VK10D6R.1	0.641086	115.035	Osc
WBGene00012156	ebp-2	VW02B12L.3	0.752877	262.312	Osc
WBGene00012163		VZK822L.2	0.930123	261.232	Osc
WBGene00012165	cutl-6	W01A8.3	2.59457	215.721	Osc
WBGene00012168		W01A8.6	2.95887	33.1673	Osc
WBGene00012175		W01C9.1	1.09635	214.266	Osc
WBGene00012176		W01C9.2	1.18079	187.954	Osc
WBGene00012183		W01D2.6	0.552908	96.6044	Osc
WBGene00012185		W01F3.2	2.62388	132.773	Osc
WBGene00012186	mlt-11	W01F3.3	3.59965	231.592	Osc
WBGene00012199	mltn-3	W02B8.3	2.98876	277.027	Osc
WBGene00012203	rga-1	W02B12.8	0.510617	304.437	Osc
WBGene00012216		W02D9.10	0.827592	195.902	Osc
WBGene00012217		W02H3.1	0.935363	172.791	Osc
WBGene00012222		W03C9.6	1.20066	293.171	Osc
WBGene00012251	clec-49	W04E12.6	0.517198	299.628	Osc
WBGene00012255	lpr-6	W04G3.1	3.14283	217.499	Osc
WBGene00012256	lpr-5	W04G3.2	3.48468	232.108	Osc
WBGene00012257	lpr-4	W04G3.3	3.75623	235.323	Osc
WBGene00012260		W04G3.7	2.09882	355.919	Osc
WBGene00012261	lpr-3	W04G3.8	3.63139	228.351	Osc
WBGene00012270		W04G5.10	0.889503	158.402	Osc
WBGene00012271		W05B2.2	2.55116	254.457	Osc
WBGene00012273		W05B2.7	2.09335	73.3551	Osc
WBGene00012279		W05B10.4	0.832406	40.37	Osc
WBGene00012280		W05E10.1	0.744887	113.784	Osc
WBGene00012293		W06A7.4	0.544847	76.623	Osc
WBGene00012295		W06B3.1	1.05943	98.3736	Osc
WBGene00012297		W06D4.3	0.870729	60.4989	Osc
WBGene00012304	cutl-4	W06D12.1	2.6788	350.273	Osc
WBGene00012306		W06F12.2	0.655325	49.5609	Osc
WBGene00012313		W06G6.11	0.519903	18.5035	Osc
WBGene00012317	ztf-6	W06H12.1	0.807126	173.189	Osc
WBGene00012332		W07G1.5	0.709919	96.3758	Osc
WBGene00012339		W07G4.5	0.98886	14.492	Osc
WBGene00012346		W08G11.1	2.92319	298.127	Osc
WBGene00012352	dkf-1	W09C5.5	0.784738	250.846	Osc
WBGene00012360	tat-3	W09D10.2	0.516873	92.5521	Osc
WBGene00012363		W09D10.5	1.04053	223.677	Osc
WBGene00012364		W09D12.1	1.29782	174.365	Osc
WBGene00012381		Y2H9A.4	0.580375	73.0674	Osc
WBGene00012383	ttr-17	Y5F2A.2	1.01642	94.5345	Osc
WBGene00012396		Y6D1A.2	0.810953	189.638	Osc
WBGene00012404		Y6G8.2	0.59095	261.057	Osc
WBGene00012424	dlc-3	Y10G11A.2	0.508263	128.939	Osc
WBGene00012428		Y11D7A.3	1.84822	165.606	Osc
WBGene00012429		Y11D7A.5	3.04603	291.547	Osc
WBGene00012433		Y11D7A.9	3.00965	303.378	Osc
WBGene00012439		Y12A6A.1	1.61503	178.726	Osc
WBGene00012443		Y15E3A.4	0.717906	132.541	Osc
WBGene00012444		Y15E3A.5	1.54413	107.844	Osc
WBGene00012449	nhr-231	Y17D7B.1	0.666083	123.371	Osc
WBGene00012450		Y17D7B.2	0.611458	93.0708	Osc
WBGene00012451		Y17D7B.3	1.29674	95.5013	Osc
WBGene00012456		Y17D7C.2	0.779223	233.717	Osc
WBGene00012462		Y17G7B.8	1.27125	99.8211	Osc
WBGene00012464	arrd-7	Y17G7B.11	1.08603	90.3935	Osc
WBGene00012467	arrd-8	Y17G7B.14	1.32354	85.0316	Osc
WBGene00012487		Y18D10A.23	0.629233	98.0069	Osc
WBGene00012491		Y20C6A.1	1.16839	279.155	Osc
WBGene00012492	fbxb-7	Y20C6A.2	0.550619	314.607	Osc
WBGene00012501		Y26D4A.3	0.645396	91.5325	Osc
WBGene00012513		Y26E6A.2	0.769519	203.605	Osc
WBGene00012518		Y32B12A.3	0.877125	84.0537	Osc
WBGene00012531		Y32F6B.1	0.616837	18.244	Osc
WBGene00012533	fbxa-209	Y36E3A.1	0.531914	291.317	Osc
WBGene00012535		Y37A1A.2	1.37377	50.5047	Osc
WBGene00012536		Y37A1A.3	0.709167	356.971	Osc
WBGene00012538		Y37A1B.5	0.671435	139.782	Osc
WBGene00012540		Y37A1B.7	3.45909	260.583	Osc
WBGene00012545		Y37D8A.3	2.69242	202.71	Osc
WBGene00012546		Y37D8A.4	0.851711	281.025	Osc
WBGene00012554		Y37D8A.16	0.675349	48.6686	Osc
WBGene00012582	clec-8	Y38E10A.4	0.8929	13.5671	Osc
WBGene00012583	clec-4	Y38E10A.5	1.86252	103.27	Osc
WBGene00012594	nspe-5	Y38E10A.16	0.91229	128.108	Osc
WBGene00012595		Y38E10A.17	0.5688	104.366	Osc
WBGene00012596	nhr-234	Y38E10A.18	0.83167	87.8463	Osc
WBGene00012597	nhr-235	Y38E10A.19	1.22283	112.482	Osc
WBGene00012604	nspe-2	Y38E10A.26	0.916707	130.332	Osc
WBGene00012610		Y38F1A.8	1.03972	24.9701	Osc
WBGene00012621		Y38H6C.8	0.575642	117.535	Osc
WBGene00012622		Y38H6C.9	0.826792	98.9881	Osc
WBGene00012624	fbxa-150	Y38H6C.11	0.723884	98.878	Osc
WBGene00012628		Y38H6C.16	1.32715	230.746	Osc
WBGene00012632		Y38H6C.20	0.790648	142.118	Osc
WBGene00012634		Y38H6C.23	0.945837	109.923	Osc
WBGene00012635		Y38H8A.1	3.20275	236.881	Osc
WBGene00012646		Y39A1A.7	0.692158	9.1162	Osc
WBGene00012648		Y39A1A.9	1.55668	176.201	Osc
WBGene00012664		Y39B6A.1	1.50753	265.482	Osc
WBGene00012669		Y39B6A.7	0.977055	118.912	Osc
WBGene00012670		Y39B6A.8	1.90805	323.659	Osc
WBGene00012699		Y39B6A.41	1.55398	8.72105	Osc
WBGene00012728		Y39G8B.9	0.920781	83.5578	Osc
WBGene00012729		Y39G8B.10	1.92561	65.4196	Osc
WBGene00012744		Y40H7A.4	1.37784	300.914	Osc
WBGene00012747		Y40H7A.10	0.801778	262.637	Osc
WBGene00012750	faah-6	Y41C4A.2	1.69665	164.285	Osc
WBGene00012755		Y41C4A.8	0.878059	322.437	Osc
WBGene00012757		Y41C4A.11	1.07741	154.883	Osc
WBGene00012758		Y41C4A.12	0.607251	202.147	Osc
WBGene00012777	lact-8	Y42A5A.2	2.51291	356.921	Osc
WBGene00012778		Y42A5A.3	1.0815	89.7665	Osc
WBGene00012783		Y43C5A.3	1.74333	166.504	Osc
WBGene00012784		Y43C5A.4	0.647008	87.3779	Osc
WBGene00012791		Y43D4A.5	1.56128	257.6	Osc
WBGene00012794		Y43E12A.2	1.61677	66.192	Osc
WBGene00012796		Y43F4A.1	1.52557	246.131	Osc
WBGene00012803		Y43F4B.5	0.596654	202.728	Osc
WBGene00012813		Y43F8B.2	0.567621	38.1961	Osc
WBGene00012814		Y43F8B.3	1.32012	333.296	Osc
WBGene00012815	phy-4	Y43F8B.4	1.27077	269.8	Osc
WBGene00012822		Y43F8B.12	0.543599	88.5251	Osc
WBGene00012823		Y43F8B.13	0.686827	53.223	Osc
WBGene00012824		Y43F8B.14	1.41816	73.2335	Osc
WBGene00012833		Y43F8C.11	0.521176	87.2799	Osc
WBGene00012840	grsp-1	Y43F8C.20	0.996284	21.1007	Osc
WBGene00012853		Y44A6D.2	0.609811	110.317	Osc
WBGene00012861		Y45F3A.4	0.848114	162.455	Osc
WBGene00012863		Y45F3A.8	3.22169	302.362	Osc
WBGene00012864		Y45F3A.9	1.28416	303.745	Osc
WBGene00012866		Y45F10A.3	0.930156	247.896	Osc
WBGene00012869		Y45F10A.7	1.55628	97.5026	Osc
WBGene00012883		Y45F10D.2	2.38696	137.132	Osc
WBGene00012886		Y45F10D.6	1.7003	105.534	Osc
WBGene00012889		Y45F10D.10	0.557165	74.4739	Osc
WBGene00012892		Y45F10D.14	1.21283	292.204	Osc
WBGene00012910		Y46G5A.20	1.69452	109.404	Osc
WBGene00012912		Y46G5A.22	1.30415	252.714	Osc
WBGene00012917		Y46G5A.29	3.36893	268.653	Osc
WBGene00012921		Y46G5A.36	1.10064	8.41544	Osc
WBGene00012923	fbxa-128	Y47D3A.2	0.825092	123.485	Osc
WBGene00012939		Y47D3B.1	1.71047	263.179	Osc
WBGene00012940		Y47D3B.3	0.706781	358.063	Osc
WBGene00012941		Y47D3B.4	1.63388	188.587	Osc
WBGene00012942		Y47D3B.6	3.94391	25.7072	Osc
WBGene00012943	bed-2	Y47D3B.9	0.833155	186.684	Osc
WBGene00012947		Y47H9C.1	0.665889	176.486	Osc
WBGene00012959		Y47H10A.3	0.559429	354.093	Osc
WBGene00012961		Y47H10A.5	1.58995	95.6094	Osc
WBGene00012968		Y48A6B.7	1.39856	150.044	Osc
WBGene00012969		Y48A6B.8	1.11609	107.075	Osc
WBGene00012970		Y48A6B.9	0.645737	89.2188	Osc
WBGene00012979		Y48B6A.5	0.521079	353.234	Osc
WBGene00012980		Y48B6A.6	0.723333	331.351	Osc
WBGene00012987		Y48C3A.3	0.754098	138.018	Osc
WBGene00013007		Y48E1B.8	1.00152	240.712	Osc
WBGene00013008	clec-146	Y48E1B.9	1.83175	172.122	Osc
WBGene00013027		Y49A3A.4	1.1579	297.497	Osc
WBGene00013037		Y49E10.18	0.829885	212.344	Osc
WBGene00013048		Y50E8A.5	0.886082	163.464	Osc
WBGene00013058	clec-247	Y51A2A.1	1.18193	307.992	Osc
WBGene00013074	hmit-1.2	Y51A2D.5	1.34665	138.345	Osc
WBGene00013079	ttr-26	Y51A2D.11	2.23384	166.149	Osc
WBGene00013080		Y51A2D.13	1.06322	150.211	Osc
WBGene00013082		Y51A2D.15	1.16864	49.582	Osc
WBGene00013083		Y51A2D.18	0.588392	180.851	Osc
WBGene00013084		Y51A2D.20	0.572093	57.1414	Osc
WBGene00013088		Y51B9A.6	1.14956	101.389	Osc
WBGene00013092		Y51H1A.1	0.591791	104.724	Osc
WBGene00013103		Y51H4A.7	1.52845	251.129	Osc
WBGene00013104		Y51H4A.8	1.92152	144.602	Osc
WBGene00013119		Y51H4A.25	0.762143	60.2802	Osc
WBGene00013127		Y52B11A.8	1.85147	124.478	Osc
WBGene00013130		Y52B11B.1	2.91663	331.001	Osc
WBGene00013135	rga-2	Y53C10A.4	0.60574	254.979	Osc
WBGene00013136		Y53C10A.5	0.514314	158.593	Osc
WBGene00013145	cutl-2	Y53C12B.6	0.912071	163.161	Osc
WBGene00013146		Y53C12B.7	1.5805	148.368	Osc
WBGene00013149		Y53F4B.1	0.589821	67.6398	Osc
WBGene00013166		Y53F4B.20	1.15101	275.803	Osc
WBGene00013169		Y53F4B.23	2.97699	136.276	Osc
WBGene00013171		Y53F4B.25	3.36134	315.135	Osc
WBGene00013173		Y53F4B.27	3.51754	315.364	Osc
[truncated: 13,372 more rows]

## Sheet: legend
Dataset EV1. Related to Fig. 1 – Oscillating genes and their amplitude and peak phases determined by cosine fitting
List of all genes with sufficient expression from TC2. Log2(amplitude) and peak phase (degrees) are indicated for 3,739 genes that had been classified as oscillating by cosine fitting using log2(amplitude) equal or bigger than 0.5 and p-value equal or smaller than 0.01 as cut-offs. Genes below either cut-off were classified as not-oscillating.
