# Supplementary material for: Developmental function and state transitions of a gene expression oscillator in Caenorhabditis elegans
Source: Mol Syst Biol. 2020 Jul 20;16(7):e9498. doi: 10.15252/msb.20209498 (PMC7370751; doi:10.15252/msb.20209498)
Supplement: Supplementary file 4 — Dataset EV2 [file MSB-16-e9498-s004.xlsx]

## Sheet: Sheet1
Analysis Type:	PANTHER Overrepresentation Test			Released 2019-03-08				*empty rows were present in L1-YA time course but not in L3-YA time course (Hendriks et al. 2014)
Annotation Version and Release Date:	GO Ontology database			Released 2019-02-02
		L1-YA time course								L3-YA time course (Hendriks et al, 2014)
GO biological process complete	total # in GO	#	expected #	Fold Enrichment	p-value	FDR		GO biological process complete	total # in GO	#	expected #	Fold Enrichment	p-value	FDR
cuticle development involved in collagen and cuticulin-based cuticle molting cycle	34	24	6.24	3.85	2e-06	9.79e-05		cuticle development involved in collagen and cuticulin-based cuticle molting cycle	34	22	4.52	4.87	1.21e-07	7.07e-06
molting cycle, collagen and cuticulin-based cuticle	110	72	20.19	3.57	3.24e-15	6.89e-13		molting cycle, collagen and cuticulin-based cuticle	110	67	14.62	4.58	2.33e-19	9.59e-17
cuticle development	54	35	9.91	3.53	4.63e-08	3.21e-06		cuticle development	54	30	7.18	4.18	9.14e-09	6.96e-07
molting cycle	113	73	20.74	3.52	3.42e-15	7.04e-13		molting cycle	113	68	15.01	4.53	2.03e-19	8.94e-17
collagen and cuticulin-based cuticle development	50	31	9.18	3.38	5.43e-07	2.94e-05		collagen and cuticulin-based cuticle development	50	26	6.64	3.91	2.36e-07	1.15e-05
negative regulation of endopeptidase activity	58	34	10.65	3.19	5.92e-07	3.18e-05		negative regulation of endopeptidase activity	58	29	7.71	3.76	9.26e-08	5.55e-06
negative regulation of peptidase activity	69	39	12.67	3.08	1.35e-07	8.33e-06		negative regulation of peptidase activity	69	33	9.17	3.6	2.83e-08	1.92e-06
negative regulation of proteolysis	71	39	13.03	2.99	2.24e-07	1.3e-05		negative regulation of proteolysis	71	33	9.43	3.5	4.81e-08	3.06e-06
extracellular matrix organization	59	32	10.83	2.95	3.35e-06	0.000153		extracellular matrix organization	59	24	7.84	3.06	1.85e-05	0.000642
extracellular structure organization	60	32	11.01	2.91	4.28e-06	0.000191		extracellular structure organization	60	24	7.97	3.01	2.31e-05	0.00079
regulation of endopeptidase activity	67	34	12.3	2.76	5.54e-06	0.000242		regulation of endopeptidase activity	67	29	8.9	3.26	9.71e-07	4.13e-05
regulation of peptidase activity	82	40	15.05	2.66	1.86e-06	9.18e-05		regulation of peptidase activity	82	34	10.9	3.12	2.61e-07	1.25e-05
carboxylic acid transmembrane transport	46	22	8.44	2.61	0.000549	0.0146		carboxylic acid transmembrane transport	46	18	6.11	2.94	0.000291	0.00804
organic acid transmembrane transport	46	22	8.44	2.61	0.000549	0.0145		organic acid transmembrane transport	46	18	6.11	2.94	0.000291	0.00801
aminoglycan metabolic process	63	30	11.57	2.59	6.72e-05	0.00228		aminoglycan metabolic process	63	24	8.37	2.87	6.23e-05	0.00202
negative regulation of hydrolase activity	85	39	15.6	2.5	8.26e-06	0.000347		negative regulation of hydrolase activity	85	33	11.29	2.92	1.65e-06	6.87e-05
alpha-amino acid biosynthetic process	59	27	10.83	2.49	0.000237	0.00685		alpha-amino acid biosynthetic process*
endoplasmic reticulum unfolded protein response	57	26	10.46	2.48	0.000337	0.00932		endoplasmic reticulum unfolded protein response	57	19	7.57	2.51	0.00107	0.0242
innate immune response	220	100	40.39	2.48	1.4e-12	1.92e-10		innate immune response	220	60	29.23	2.05	3.42e-06	0.000135
immune response	222	100	40.75	2.45	1.81e-12	2.28e-10		immune response	222	61	29.5	2.07	2.4e-06	9.73e-05
immune system process	227	102	41.67	2.45	1.65e-12	2.17e-10		immune system process	227	62	30.16	2.06	2.04e-06	8.44e-05
cellular amino acid biosynthetic process	63	28	11.57	2.42	0.000222	0.00642		cellular amino acid biosynthetic process*
organic acid transport	80	34	14.69	2.32	0.000123	0.00392		organic acid transport	80	25	10.63	2.35	0.000612	0.0151
carboxylic acid transport	80	34	14.69	2.32	0.000123	0.0039		carboxylic acid transport	80	25	10.63	2.35	0.000612	0.015
defense response	277	116	50.85	2.28	1.45e-12	1.94e-10		defense response	277	71	36.81	1.93	3.01e-06	0.000119
negative regulation of catalytic activity	111	46	20.38	2.26	1.14e-05	0.000464		negative regulation of catalytic activity	111	34	14.75	2.31	7.24e-05	0.0023
cellular response to unfolded protein	70	29	12.85	2.26	0.000435	0.0118		cellular response to unfolded protein*
fatty acid metabolic process	104	43	19.09	2.25	2.76e-05	0.00101		fatty acid metabolic process*
response to unfolded protein	74	30	13.58	2.21	0.000553	0.0145		response to unfolded protein*
carboxylic acid biosynthetic process	113	45	20.74	2.17	3.37e-05	0.00122		carboxylic acid biosynthetic process*
organic acid biosynthetic process	114	45	20.93	2.15	3.69e-05	0.00132		organic acid biosynthetic process*
alpha-amino acid metabolic process	125	49	22.95	2.14	1.99e-05	0.000757		alpha-amino acid metabolic process	125	33	16.61	1.99	0.00107	0.0243
sulfur compound biosynthetic process	74	29	13.58	2.13	0.000936	0.0234		sulfur compound biosynthetic process*
negative regulation of molecular function	123	47	22.58	2.08	4.47e-05	0.00158		negative regulation of molecular function	123	34	16.34	2.08	0.000399	0.0107
organic anion transport	148	56	27.17	2.06	1.46e-05	0.000586		organic anion transport*
sodium ion transport	77	29	14.14	2.05	0.00173	0.0393		sodium ion transport*
sulfur compound metabolic process	139	50	25.52	1.96	0.000106	0.00341		sulfur compound metabolic process*
organic acid catabolic process	99	35	18.17	1.93	0.00164	0.0377		organic acid catabolic process*
carboxylic acid catabolic process	99	35	18.17	1.93	0.00164	0.0375		carboxylic acid catabolic process*
lipid transport	94	33	17.26	1.91	0.002	0.0445		lipid transport*
regulation of proteolysis	145	50	26.62	1.88	0.000217	0.00638		regulation of proteolysis	145	38	19.27	1.97	0.000455	0.0116
lipid catabolic process	113	38	20.74	1.83	0.00211	0.0459		lipid catabolic process*
oxoacid metabolic process	380	126	69.76	1.81	3.59e-08	2.52e-06		oxoacid metabolic process	380	80	50.49	1.58	0.000312	0.00851
monocarboxylic acid metabolic process	151	50	27.72	1.8	0.000553	0.0145		monocarboxylic acid metabolic process*
organic acid metabolic process	420	139	77.1	1.8	7.28e-09	6.41e-07		organic acid metabolic process	420	94	55.81	1.68	1.11e-05	0.000392
carboxylic acid metabolic process	345	112	63.33	1.77	4.25e-07	2.38e-05		carboxylic acid metabolic process*
cellular amino acid metabolic process	183	57	33.59	1.7	0.000842	0.0212		cellular amino acid metabolic process*
anion transport	245	75	44.98	1.67	0.000177	0.00541		anion transport*
lipid metabolic process	432	125	79.3	1.58	1.4e-05	0.000563		lipid metabolic process*
oxidation-reduction process	637	175	116.94	1.5	3.32e-06	0.000153		oxidation-reduction process	637	131	84.64	1.55	1.02e-05	0.000371
cellular lipid metabolic process	337	91	61.86	1.47	0.00149	0.0346		cellular lipid metabolic process*
transmembrane transport	900	243	165.22	1.47	1.21e-07	7.6e-06		transmembrane transport	900	166	119.59	1.39	0.000114	0.00344
small molecule metabolic process	717	189	131.62	1.44	1.28e-05	0.000518		small molecule metabolic process*
ion transport	698	167	128.14	1.3	0.00217	0.0468		ion transport*
								ecdysis, collagen and cuticulin-based cuticle	14	10	1.86	5.38	0.0002	0.00576
								molting cycle process	14	10	1.86	5.38	0.0002	0.00573
								chitin metabolic process	21	11	2.79	3.94	0.000693	0.0169
								glucosamine-containing compound metabolic process	24	11	3.19	3.45	0.00161	0.0344
								amino acid transmembrane transport	35	15	4.65	3.23	0.000428	0.011
								amino acid transport	45	16	5.98	2.68	0.0019	0.0398
								carbohydrate derivative catabolic process	65	21	8.64	2.43	0.00104	0.0239
								carbohydrate derivative metabolic process	476	95	63.25	1.5	0.000456	0.0116

## Sheet: Legend
Dataset EV2. Related to Fig. 3 – Similar GO terms are enriched for the L1–YA developmental time course and the L3-YA time course
GO term enrichment for ‘GO biological process complete’ for the L1–YA developmental time course described here and the previously published L3–YA time course (Hendriks et al, 2014). Similar GO terms were enriched for both time courses.
